# Supplementary material for: Bis{tris­[3-(2-pyrid­yl)pyrazole]manganese(II)} dodeca­molybdosilicate hexa­hydrate
Source: Acta Crystallogr Sect E Struct Rep Online. 2010 Jan 27;66(Pt 2):m201. doi: 10.1107/S1600536810001492 (PMC2979799; doi:10.1107/S1600536810001492)
Supplement: Supplementary file 1 [file e-66-0m201-sup1.cif]

##############################################################################
###                                                                        ###
###        Electronic paper (Acta Crystallographica Section E)             ###
###                                                                        ###
##############################################################################
#                                                                            #
# This CIF contains the data in a paper accepted for publication in Acta     #
# Crystallographica Section E. It conforms to the requirements of Notes      #
# for Authors for Section E, and has been peer reviewed under the auspices   #
# of the IUCr Commission on Journals.                                        #
#                                                                            #
# Full details of the Crystallographic Information File format               #
# are given in the paper "The Crystallographic Information File (CIF):       #
# a New Standard Archive File for Crystallography" by S. R. Hall, F. H.      #
# Allen and I. D. Brown [Acta Cryst. (1991), A47, 655-685].                  #
#                                                                            #
# The current version of the core CIF dictionary is obtainable from          #
# ftp://ftp.iucr.org/pub/cif_core.dic. The current version number is 2.4.    #
#                                                                            #
# Software is freely available for graphical display of the structure(s) in  #
# this CIF.  For information consult the CIF home page http://www.iucr.org/  #
# cif/home.html                                                              #
#                                                                            #
# This file may be used for bona fide research purposes within the           #
# scientific community so long as proper attribution is given to the journal # 
# article from which it was obtained.                                        #
#                                                                            #
##############################################################################
                                             
data_I
_audit_creation_method     SHELXL-97
_chemical_name_systematic
;
Bis{tris[3-(2-pyridyl)pyrazole]manganese(II)} dodecamolybdosilicate
hexahydrate
;
_chemical_name_common     ?
_chemical_formula_moiety     '2(C24 H21 Mn N9 2+), Mo12 O40 Si 4-, 6(H2 O)'
_chemical_formula_sum     'C48 H54 Mn2 Mo12 N18 O46 Si'
_chemical_formula_iupac     '[Mn (C8 H7 N3)3]2 [Si Mo12 O40], 6H2 O'
_chemical_formula_weight     2908.34
_chemical_melting_point     ?
_symmetry_cell_setting     Monoclinic
_symmetry_space_group_name_H-M     'C 2/c'
_symmetry_space_group_name_Hall     '-C 2yc'
loop_
    _symmetry_equiv_pos_as_xyz
    'x, y, z'
    '-x, y, -z+1/2'
    'x+1/2, y+1/2, z'
    '-x+1/2, y+1/2, -z+1/2'
    '-x, -y, -z'
    'x, -y, z-1/2'
    '-x+1/2, -y+1/2, -z'
    'x+1/2, -y+1/2, z-1/2'
_cell_length_a     18.907(4)
_cell_length_b     16.385(3)
_cell_length_c     27.552(6)
_cell_angle_alpha     90.00
_cell_angle_beta     105.09(3)
_cell_angle_gamma     90.00
_cell_volume     8241(3)
_cell_formula_units_Z     4
_cell_measurement_reflns_used     7045
_cell_measurement_theta_min     1.53
_cell_measurement_theta_max     25.00
_cell_measurement_temperature     293(2)
_exptl_crystal_description     block
_exptl_crystal_colour     pink
_exptl_crystal_size_max     0.12
_exptl_crystal_size_mid     0.10
_exptl_crystal_size_min     0.08
_exptl_crystal_density_diffrn     2.344
_exptl_crystal_density_meas     ?
_exptl_crystal_density_method     'not measured'
_exptl_crystal_F_000     5616
_exptl_absorpt_coefficient_mu     2.174
_exptl_absorpt_correction_type     'multi-scan'
_exptl_absorpt_process_details     '(SADABS; Bruker, 2001)'
_exptl_absorpt_correction_T_min     0.7804
_exptl_absorpt_correction_T_max     0.8453
_exptl_special_details
;
;
_diffrn_ambient_temperature     293(2)
_diffrn_radiation_type     MoK\a
_diffrn_radiation_wavelength     0.71073
_diffrn_radiation_source     'fine-focus sealed tube'
_diffrn_radiation_monochromator     graphite
_diffrn_measurement_device_type     'Bruker APEXII CCD'
_diffrn_measurement_method     'phi and omega scans'
_diffrn_detector_area_resol_mean     ?
_diffrn_reflns_number     27737
_diffrn_reflns_av_R_equivalents     0.0543
_diffrn_reflns_av_sigmaI/netI     0.0507
_diffrn_reflns_theta_min     1.53
_diffrn_reflns_theta_max     25.00
_diffrn_reflns_theta_full     25.00
_diffrn_measured_fraction_theta_max     0.971
_diffrn_measured_fraction_theta_full     0.971
_diffrn_reflns_limit_h_min     -22
_diffrn_reflns_limit_h_max     22
_diffrn_reflns_limit_k_min     -19
_diffrn_reflns_limit_k_max     19
_diffrn_reflns_limit_l_min     -32
_diffrn_reflns_limit_l_max     32
_diffrn_standards_number     0
_diffrn_standards_interval_count     .
_diffrn_standards_interval_time     .
_diffrn_standards_decay_%     ?
_refine_special_details
;
Refinement of <i>F</i>^2^ against ALL reflections. The weighted <i>R</i>-factor
<i>wR</i> and goodness of fit <i>S</i> are based on <i>F</i>^2^, conventional
<i>R</i>-factors <i>R</i> are based on <i>F</i>, with <i>F</i> set to zero for
negative <i>F</i>^2^. The threshold expression of <i>F</i>^2^ >
\s(<i>F</i>^2^) is used only for calculating <i>R</i>-factors(gt) <i>etc</i>.
and is not relevant to the choice of reflections for refinement.
<i>R</i>-factors based on <i>F</i>^2^ are statistically about twice as large
as those based on <i>F</i>, and <i>R</i>- factors based on ALL data will be
even larger.
;
_reflns_number_total     7045
_reflns_number_gt     5381
_reflns_threshold_expression     I>2\s(I)
_refine_ls_structure_factor_coef     Fsqd
_refine_ls_matrix_type     full
_refine_ls_R_factor_all     0.0823
_refine_ls_R_factor_gt     0.0592
_refine_ls_wR_factor_gt     0.1301
_refine_ls_wR_factor_ref     0.1439
_refine_ls_goodness_of_fit_ref     1.006
_refine_ls_restrained_S_all     1.028
_refine_ls_number_reflns     7045
_refine_ls_number_parameters     615
_refine_ls_number_restraints     9
_refine_ls_hydrogen_treatment     mixed
_refine_ls_weighting_scheme     calc
_refine_ls_weighting_details
       'calc w=1/[\s^2^(Fo^2^)+(0.0600P)^2^+127.9076P] where P=(Fo^2^+2Fc^2^)/3'
_atom_sites_solution_hydrogens     geom
_atom_sites_solution_primary     direct
_atom_sites_solution_secondary     difmap
_refine_ls_shift/su_max     0.001
_refine_ls_shift/su_mean     0.000
_refine_diff_density_max     1.131
_refine_diff_density_min     -0.631
_refine_ls_extinction_method     none
_refine_ls_extinction_coef     ?
loop_
    _atom_type_symbol
    _atom_type_description
    _atom_type_scat_dispersion_real
    _atom_type_scat_dispersion_imag
    _atom_type_scat_source
    'C' 'C' 0.0033 0.0016
                         'International Tables Vol C Tables 4.2.6.8 and 6.1.1.4'
    'H' 'H' 0.0000 0.0000
                         'International Tables Vol C Tables 4.2.6.8 and 6.1.1.4'
    'N' 'N' 0.0061 0.0033
                         'International Tables Vol C Tables 4.2.6.8 and 6.1.1.4'
    'O' 'O' 0.0106 0.0060
                         'International Tables Vol C Tables 4.2.6.8 and 6.1.1.4'
    'Si' 'Si' 0.0817 0.0704
                         'International Tables Vol C Tables 4.2.6.8 and 6.1.1.4'
    'Mn' 'Mn' 0.3368 0.7283
                         'International Tables Vol C Tables 4.2.6.8 and 6.1.1.4'
    'Mo' 'Mo' -1.6832 0.6857
                         'International Tables Vol C Tables 4.2.6.8 and 6.1.1.4'
_computing_data_collection     'APEX2 (Bruker, 2004)'
_computing_cell_refinement     'SAINT-Plus (Bruker, 2001)'
_computing_data_reduction     'SAINT-Plus (Bruker, 2001)'
_computing_structure_solution     'SHELXS97 (Sheldrick, 2008)'
_computing_structure_refinement     'SHELXL97 (Sheldrick, 2008)'
_computing_molecular_graphics     'SHELXTL (Sheldrick, 2008)'
_computing_publication_material     'SHELXTL (Sheldrick, 2008)'
loop_
    _atom_site_type_symbol
    _atom_site_label
    _atom_site_fract_x
    _atom_site_fract_y
    _atom_site_fract_z
    _atom_site_U_iso_or_equiv
    _atom_site_adp_type
    _atom_site_calc_flag
    _atom_site_refinement_flags
    _atom_site_occupancy
    _atom_site_disorder_assembly
    _atom_site_disorder_group
    Si Si1 0.2500 0.2500 0.0000 0.0238(6) Uani d S 1 . .
    Mn Mn8 0.20275(8) 0.32148(10) 0.30305(6) 0.0499(4) Uani d . 1 . .
    Mo Mo1 0.35094(4) 0.40389(5) 0.07736(3) 0.0410(2) Uani d U 1 . .
    Mo Mo2 0.41814(4) 0.31787(6) -0.01901(3) 0.0438(2) Uani d U 1 . .
    Mo Mo3 0.17562(5) 0.34714(6) 0.08913(3) 0.0440(2) Uani d U 1 . .
    Mo Mo4 0.41640(4) 0.20104(6) 0.08819(3) 0.0469(2) Uani d U 1 . .
    Mo Mo5 0.19369(5) 0.45425(5) -0.01788(4) 0.0468(2) Uani d U 1 . .
    Mo Mo6 0.24655(6) 0.14836(6) 0.11242(3) 0.0511(3) Uani d . 1 . .
    C C1 0.0885(6) 0.2487(7) 0.2033(5) 0.062(3) Uani d . 1 . .
    H H1 0.0835 0.3029 0.1930 0.075 Uiso calc R 1 . .
    C C2 0.0494(8) 0.1908(11) 0.1719(6) 0.088(4) Uani d . 1 . .
    H H2 0.0188 0.2053 0.1408 0.106 Uiso calc R 1 . .
    C C3 0.0563(8) 0.1110(9) 0.1870(6) 0.091(5) Uani d . 1 . .
    H H3 0.0309 0.0697 0.1666 0.109 Uiso calc R 1 . .
    C C4 0.1015(8) 0.0941(9) 0.2331(6) 0.088(4) Uani d U 1 . .
    H H4 0.1056 0.0406 0.2448 0.105 Uiso calc R 1 . .
    C C5 0.1400(6) 0.1527(7) 0.2617(4) 0.057(3) Uani d . 1 . .
    C C6 0.1915(6) 0.1368(7) 0.3104(4) 0.054(3) Uani d . 1 . .
    C C7 0.2133(8) 0.0644(8) 0.3366(5) 0.078(4) Uani d . 1 . .
    H H7 0.1954 0.0124 0.3269 0.094 Uiso calc R 1 . .
    C C8 0.2654(8) 0.0840(8) 0.3787(5) 0.080(4) Uani d . 1 . .
    H H8 0.2904 0.0483 0.4036 0.096 Uiso calc R 1 . .
    C C9 0.1679(7) 0.4862(7) 0.2345(5) 0.063(3) Uani d . 1 . .
    H H9 0.1976 0.4650 0.2155 0.075 Uiso calc R 1 . .
    C C10 0.1422(7) 0.5620(8) 0.2259(5) 0.068(3) Uani d U 1 . .
    H H10 0.1555 0.5930 0.2014 0.082 Uiso calc R 1 . .
    C C11 0.0997(9) 0.5939(12) 0.2501(7) 0.101(5) Uani d U 1 . .
    H H11 0.0821 0.6466 0.2426 0.122 Uiso calc R 1 . .
    C C12 0.0815(7) 0.5535(10) 0.2844(7) 0.090(5) Uani d . 1 . .
    H H12 0.0508 0.5764 0.3021 0.109 Uiso calc R 1 . .
    C C13 0.1085(6) 0.4732(8) 0.2952(5) 0.063(3) Uani d . 1 . .
    C C14 0.0871(6) 0.4282(8) 0.3333(4) 0.059(3) Uani d U 1 . .
    C C15 0.0374(8) 0.4441(11) 0.3619(6) 0.096(5) Uani d U 1 . .
    H H15 0.0074 0.4894 0.3607 0.115 Uiso calc R 1 . .
    C C16 0.0447(7) 0.3695(14) 0.3953(6) 0.113(7) Uani d . 1 . .
    H H16 0.0194 0.3582 0.4192 0.135 Uiso calc R 1 . .
    C C17 0.2995(6) 0.3995(6) 0.4069(4) 0.048(2) Uani d . 1 . .
    H H17 0.2567 0.3938 0.4174 0.057 Uiso calc R 1 . .
    C C18 0.3587(7) 0.4342(7) 0.4391(4) 0.060(3) Uani d . 1 . .
    H H18 0.3559 0.4531 0.4703 0.072 Uiso calc R 1 . .
    C C19 0.4236(6) 0.4412(7) 0.4246(4) 0.054(3) Uani d . 1 . .
    H H19 0.4651 0.4640 0.4460 0.065 Uiso calc R 1 . .
    C C20 0.4246(5) 0.4140(7) 0.3785(4) 0.054(3) Uani d . 1 . .
    H H20 0.4674 0.4182 0.3681 0.065 Uiso calc R 1 . .
    C C21 0.3615(5) 0.3793(6) 0.3461(4) 0.042(2) Uani d . 1 . .
    C C22 0.3585(5) 0.3527(6) 0.2960(4) 0.045(2) Uani d . 1 . .
    C C23 0.4141(6) 0.3462(9) 0.2710(4) 0.068(3) Uani d . 1 . .
    H H23 0.4635 0.3583 0.2835 0.082 Uiso calc R 1 . .
    C C24 0.3795(7) 0.3180(9) 0.2241(5) 0.072(4) Uani d . 1 . .
    H H24 0.4012 0.3088 0.1979 0.087 Uiso calc R 1 . .
    N N1 0.1336(5) 0.2310(6) 0.2482(4) 0.054(2) Uani d . 1 . .
    N N2 0.2303(5) 0.1991(6) 0.3359(3) 0.056(2) Uani d . 1 . .
    N N3 0.2743(5) 0.1662(7) 0.3777(4) 0.064(3) Uani d D 1 . .
    N N4 0.2995(4) 0.3733(5) 0.3613(3) 0.0421(19) Uani d . 1 . .
    N N5 0.2962(5) 0.3277(5) 0.2663(3) 0.051(2) Uani d . 1 . .
    N N6 0.3102(5) 0.3063(6) 0.2225(3) 0.061(3) Uani d . 1 . .
    H H6 0.2780 0.2875 0.1970 0.073 Uiso calc R 1 . .
    N N7 0.1515(5) 0.4406(6) 0.2700(4) 0.064(3) Uani d . 1 . .
    N N8 0.1227(5) 0.3571(6) 0.3462(4) 0.060(3) Uani d . 1 . .
    N N9 0.0967(6) 0.3225(8) 0.3825(4) 0.084(4) Uani d . 1 . .
    H H9A 0.1111 0.2761 0.3960 0.101 Uiso calc R 1 . .
    O O1 0.4018(5) 0.2154(5) -0.0598(4) 0.109(4) Uani d . 1 . .
    O O2 0.3538(5) 0.3658(5) -0.0743(4) 0.106(4) Uani d . 1 . .
    O O3 0.4979(4) 0.3440(5) -0.0290(3) 0.062(2) Uani d . 1 . .
    O O4 0.4530(5) 0.2433(5) 0.0359(3) 0.071(2) Uani d U 1 . .
    O O5 0.4039(5) 0.3952(5) 0.0236(3) 0.073(2) Uani d U 1 . .
    O O6 0.4010(4) 0.4783(5) 0.1107(3) 0.066(2) Uani d . 1 . .
    O O7 0.4045(5) 0.3127(5) 0.1067(3) 0.075(2) Uani d U 1 . .
    O O8 0.4923(4) 0.1803(5) 0.1310(3) 0.069(2) Uani d . 1 . .
    O O9 0.3467(5) 0.1770(5) 0.1265(4) 0.083(3) Uani d U 1 . .
    O O10 0.2789(4) 0.3891(6) 0.1087(3) 0.076(2) Uani d U 1 . .
    O O11 0.3948(5) 0.1018(6) 0.0552(4) 0.096(4) Uani d . 1 . .
    O O12 0.2946(6) 0.1829(6) 0.0405(4) 0.028(2) Uani d P 0.50 . .
    O O13 0.3293(6) 0.2834(6) 0.0270(4) 0.025(2) Uani d P 0.50 . .
    O O14 0.2846(4) 0.4671(6) 0.0256(3) 0.083(3) Uani d U 1 . .
    O O15 0.2325(5) 0.4385(6) -0.0712(4) 0.103(4) Uani d . 1 . .
    O O16 0.1658(4) 0.5493(4) -0.0260(3) 0.068(2) Uani d . 1 . .
    O O17 0.2006(6) 0.2371(6) 0.0415(4) 0.027(2) Uani d P 0.50 . .
    O O18 0.1577(4) 0.4246(6) 0.0403(3) 0.081(3) Uani d U 1 . .
    O O19 0.1482(4) 0.3937(5) 0.1343(3) 0.063(2) Uani d . 1 . .
    O O20 0.2231(5) 0.2542(5) 0.1287(3) 0.087(3) Uani d U 1 . .
    O O21 0.2460(4) 0.0986(5) 0.1638(2) 0.059(2) Uani d . 1 . .
    O O22 0.2488(6) 0.3354(6) 0.0285(4) 0.025(2) Uani d P 0.50 . .
    O O1W 0.3845(6) 0.2182(8) 0.4579(5) 0.114(4) Uani d D 1 . .
    O O2W 0.4625(13) 0.0738(17) 0.4742(14) 0.292(16) Uani d D 1 . .
    O O3W 0.6311(8) 0.3371(13) 0.9351(6) 0.195(8) Uani d D 1 . .
    H H1W 0.407(2) 0.175(2) 0.465(4) 0.180 Uiso d D 1 . .
    H H2W 0.352(5) 0.225(6) 0.473(4) 0.180 Uiso d D 1 . .
    H H3W 0.483(7) 0.059(9) 0.453(4) 0.380 Uiso d D 1 . .
    H H3WB 0.420(14) 0.07(5) 0.48(3) 0.380 Uiso d D 1 . .
    H H5W 0.590(2) 0.348(7) 0.938(3) 0.280 Uiso d D 1 . .
    H H6W 0.636(5) 0.343(9) 0.9065(17) 0.280 Uiso d D 1 . .
    H H3A 0.312(3) 0.203(4) 0.396(4) 0.07(4) Uiso d D 1 . .
loop_
    _atom_site_aniso_label
    _atom_site_aniso_U_11
    _atom_site_aniso_U_22
    _atom_site_aniso_U_33
    _atom_site_aniso_U_12
    _atom_site_aniso_U_13
    _atom_site_aniso_U_23
    Si1 0.0229(15) 0.0222(16) 0.0245(16) -0.0009(13) 0.0027(12) 0.0004(12)
    Mn8 0.0404(8) 0.0423(9) 0.0661(11) -0.0054(7) 0.0121(8) -0.0092(8)
    Mo1 0.0326(4) 0.0433(5) 0.0447(5) -0.0086(4) 0.0061(4) -0.0126(4)
    Mo2 0.0284(4) 0.0507(5) 0.0529(5) -0.0092(4) 0.0119(4) -0.0028(4)
    Mo3 0.0469(5) 0.0486(5) 0.0361(5) 0.0103(4) 0.0103(4) -0.0108(4)
    Mo4 0.0301(4) 0.0578(6) 0.0447(5) -0.0007(4) -0.0046(4) 0.0053(4)
    Mo5 0.0527(5) 0.0300(4) 0.0614(6) 0.0079(4) 0.0214(4) 0.0026(4)
    Mo6 0.0720(6) 0.0474(5) 0.0323(5) -0.0099(5) 0.0104(4) 0.0065(4)
    C1 0.056(7) 0.057(7) 0.066(8) 0.000(6) 0.002(6) -0.010(6)
    C2 0.075(9) 0.111(13) 0.072(9) 0.009(9) 0.006(7) -0.018(9)
    C3 0.090(10) 0.068(10) 0.102(12) -0.022(8) 0.000(9) -0.038(9)
    C4 0.088(8) 0.070(7) 0.091(8) -0.016(6) -0.002(6) -0.009(6)
    C5 0.055(7) 0.053(7) 0.066(7) -0.010(5) 0.019(6) -0.016(6)
    C6 0.063(7) 0.045(6) 0.060(7) -0.010(5) 0.028(6) -0.005(5)
    C7 0.098(10) 0.063(9) 0.077(9) -0.015(7) 0.029(8) 0.000(7)
    C8 0.111(12) 0.049(8) 0.077(9) 0.004(7) 0.021(8) 0.019(7)
    C9 0.073(8) 0.050(7) 0.073(8) -0.003(6) 0.033(7) -0.018(6)
    C10 0.077(7) 0.062(7) 0.059(6) -0.004(6) 0.007(5) 0.000(5)
    C11 0.099(9) 0.102(9) 0.098(9) 0.008(7) 0.016(7) -0.019(8)
    C12 0.051(8) 0.101(12) 0.102(12) 0.009(8) -0.009(8) -0.036(10)
    C13 0.041(6) 0.062(8) 0.076(8) 0.009(6) -0.005(6) -0.025(6)
    C14 0.042(5) 0.074(7) 0.060(6) -0.003(5) 0.009(5) -0.017(5)
    C15 0.072(7) 0.112(9) 0.097(8) 0.009(7) 0.010(6) -0.041(7)
    C16 0.041(7) 0.23(2) 0.075(10) -0.066(10) 0.036(7) -0.070(12)
    C17 0.054(6) 0.047(6) 0.048(6) -0.007(5) 0.021(5) -0.017(5)
    C18 0.077(8) 0.047(6) 0.049(6) 0.015(6) 0.003(6) -0.013(5)
    C19 0.050(6) 0.058(7) 0.042(6) 0.014(5) -0.010(5) -0.011(5)
    C20 0.031(5) 0.079(8) 0.046(6) -0.001(5) -0.001(4) 0.002(6)
    C21 0.040(5) 0.038(5) 0.048(6) 0.003(4) 0.011(4) 0.002(4)
    C22 0.044(6) 0.048(6) 0.040(5) 0.001(5) 0.007(4) -0.002(5)
    C23 0.044(6) 0.114(11) 0.052(7) 0.000(7) 0.022(5) -0.016(7)
    C24 0.067(8) 0.103(11) 0.049(7) 0.000(7) 0.021(6) -0.004(7)
    N1 0.042(5) 0.054(6) 0.065(6) -0.007(4) 0.010(4) -0.008(5)
    N2 0.050(5) 0.054(6) 0.061(6) -0.005(4) 0.007(5) -0.002(5)
    N3 0.062(6) 0.075(7) 0.052(6) -0.014(5) 0.012(5) 0.002(5)
    N4 0.039(4) 0.040(5) 0.050(5) -0.007(4) 0.016(4) -0.011(4)
    N5 0.046(5) 0.062(6) 0.041(5) 0.000(4) 0.005(4) -0.007(4)
    N6 0.066(6) 0.079(7) 0.033(5) 0.004(5) 0.005(4) -0.012(5)
    N7 0.042(5) 0.056(6) 0.089(7) 0.000(5) 0.009(5) -0.010(6)
    N8 0.041(5) 0.073(7) 0.071(6) -0.018(5) 0.019(5) -0.016(5)
    N9 0.066(7) 0.092(9) 0.088(8) -0.042(6) 0.008(6) -0.009(7)
    O1 0.101(7) 0.039(5) 0.129(8) 0.015(5) -0.075(6) -0.013(5)
    O2 0.108(7) 0.042(5) 0.116(8) 0.028(5) -0.066(6) -0.027(5)
    O3 0.048(4) 0.063(5) 0.088(6) -0.005(4) 0.041(4) -0.003(4)
    O4 0.108(6) 0.058(4) 0.060(4) 0.031(4) 0.044(4) 0.012(4)
    O5 0.107(6) 0.062(5) 0.061(5) 0.042(4) 0.043(4) 0.013(4)
    O6 0.077(5) 0.060(5) 0.057(5) -0.024(4) 0.013(4) -0.024(4)
    O7 0.111(6) 0.065(5) 0.068(5) 0.023(4) 0.058(4) 0.010(4)
    O8 0.054(5) 0.092(6) 0.049(5) 0.023(4) -0.007(4) -0.003(4)
    O9 0.091(5) 0.083(5) 0.095(6) -0.043(4) 0.059(5) -0.042(5)
    O10 0.042(4) 0.113(6) 0.072(5) 0.012(4) 0.016(4) 0.039(5)
    O11 0.103(7) 0.113(8) 0.099(7) -0.067(6) 0.073(6) -0.068(6)
    O12 0.032(6) 0.019(6) 0.033(6) 0.003(5) 0.007(5) -0.008(5)
    O13 0.025(6) 0.020(6) 0.029(6) -0.006(4) 0.008(5) 0.002(4)
    O14 0.049(4) 0.127(7) 0.074(5) 0.019(4) 0.021(4) 0.051(5)
    O15 0.081(6) 0.133(8) 0.126(8) -0.073(6) 0.080(6) -0.085(7)
    O16 0.055(5) 0.035(4) 0.110(7) 0.012(3) 0.013(4) 0.017(4)
    O17 0.022(5) 0.030(6) 0.024(6) 0.000(5) 0.000(4) 0.003(5)
    O18 0.040(4) 0.123(6) 0.075(5) 0.006(4) 0.010(4) 0.038(5)
    O19 0.050(4) 0.087(6) 0.056(5) -0.002(4) 0.023(4) -0.030(4)
    O20 0.084(5) 0.050(4) 0.091(6) 0.001(4) -0.040(4) -0.007(4)
    O21 0.072(5) 0.071(5) 0.034(4) -0.009(4) 0.013(3) 0.011(4)
    O22 0.031(6) 0.026(6) 0.020(5) -0.006(5) 0.008(5) -0.005(4)
    O1W 0.079(8) 0.144(11) 0.106(9) -0.012(7) 0.003(6) 0.000(8)
    O2W 0.22(2) 0.23(2) 0.51(5) -0.002(18) 0.26(3) 0.08(3)
    O3W 0.207(17) 0.226(19) 0.208(18) -0.037(15) 0.153(15) -0.054(15)
_geom_special_details
;
All e.s.d.'s (except the e.s.d. in the dihedral angle between two l.s. planes)
are estimated using the full covariance matrix. The cell e.s.d.'s are taken
into account individually in the estimation of e.s.d.'s in distances, angles
and torsion angles; correlations between e.s.d.'s in cell parameters are only
used when they are defined by crystal symmetry. An approximate (isotropic)
treatment of cell e.s.d.'s is used for estimating e.s.d.'s involving l.s.
planes.
;
loop_
    _geom_bond_atom_site_label_1
    _geom_bond_atom_site_label_2
    _geom_bond_site_symmetry_2
    _geom_bond_distance
    _geom_bond_publ_flag
    Si1 O13 . 1.587(10) ?
    Si1 O13 7 1.587(10) ?
    Si1 O22 7 1.607(10) ?
    Si1 O22 . 1.607(10) ?
    Si1 O12 7 1.635(11) ?
    Si1 O12 . 1.635(11) ?
    Si1 O17 7 1.667(11) ?
    Si1 O17 . 1.667(11) ?
    Mn8 N2 . 2.207(9) ?
    Mn8 N8 . 2.232(9) ?
    Mn8 N5 . 2.255(9) ?
    Mn8 N7 . 2.262(10) ?
    Mn8 N4 . 2.262(8) ?
    Mn8 N1 . 2.272(9) ?
    Mo1 O6 . 1.665(7) ?
    Mo1 O10 . 1.809(7) ?
    Mo1 O7 . 1.866(8) ?
    Mo1 O14 . 1.935(8) ?
    Mo1 O5 . 1.998(7) ?
    Mo1 O22 . 2.334(10) ?
    Mo1 O13 . 2.386(10) ?
    Mo2 O3 . 1.659(7) ?
    Mo2 O5 . 1.794(7) ?
    Mo2 O2 . 1.858(8) ?
    Mo2 O4 . 1.922(8) ?
    Mo2 O1 . 1.999(8) ?
    Mo2 O17 7 2.348(10) ?
    Mo2 O13 . 2.421(10) ?
    Mo3 O19 . 1.655(7) ?
    Mo3 O1 7 1.797(8) ?
    Mo3 O18 . 1.816(8) ?
    Mo3 O20 . 1.950(8) ?
    Mo3 O10 . 2.007(8) ?
    Mo3 O17 . 2.349(11) ?
    Mo3 O22 . 2.439(10) ?
    Mo4 O8 . 1.639(7) ?
    Mo4 O11 . 1.856(8) ?
    Mo4 O4 . 1.886(8) ?
    Mo4 O7 . 1.928(8) ?
    Mo4 O9 . 1.932(8) ?
    Mo4 O12 . 2.355(10) ?
    Mo4 O13 . 2.434(10) ?
    Mo5 O16 . 1.641(7) ?
    Mo5 O15 . 1.825(8) ?
    Mo5 O14 . 1.834(8) ?
    Mo5 O11 7 1.951(8) ?
    Mo5 O18 . 1.960(8) ?
    Mo5 O12 7 2.359(10) ?
    Mo5 O22 . 2.413(11) ?
    Mo6 O21 . 1.637(7) ?
    Mo6 O20 . 1.873(8) ?
    Mo6 O9 . 1.890(8) ?
    Mo6 O2 7 1.929(8) ?
    Mo6 O15 7 1.925(8) ?
    Mo6 O17 . 2.409(10) ?
    Mo6 O12 . 2.451(11) ?
    C1 N1 . 1.340(14) ?
    C1 C2 . 1.364(17) ?
    C1 H1 . 0.9300 ?
    C2 C3 . 1.37(2) ?
    C2 H2 . 0.9300 ?
    C3 C4 . 1.361(19) ?
    C3 H3 . 0.9300 ?
    C4 C5 . 1.332(16) ?
    C4 H4 . 0.9300 ?
    C5 N1 . 1.332(14) ?
    C5 C6 . 1.462(16) ?
    C6 N2 . 1.343(13) ?
    C6 C7 . 1.395(17) ?
    C7 C8 . 1.352(18) ?
    C7 H7 . 0.9300 ?
    C8 N3 . 1.358(15) ?
    C8 H8 . 0.9300 ?
    C9 N7 . 1.330(15) ?
    C9 C10 . 1.333(16) ?
    C9 H9 . 0.9300 ?
    C10 C11 . 1.281(19) ?
    C10 H10 . 0.9300 ?
    C11 C12 . 1.27(2) ?
    C11 H11 . 0.9300 ?
    C12 C13 . 1.414(19) ?
    C12 H12 . 0.9300 ?
    C13 N7 . 1.312(15) ?
    C13 C14 . 1.426(18) ?
    C14 N8 . 1.347(15) ?
    C14 C15 . 1.398(19) ?
    C15 C16 . 1.51(2) ?
    C15 H15 . 0.9300 ?
    C16 N9 . 1.364(19) ?
    C16 H16 . 0.9300 ?
    C17 N4 . 1.328(12) ?
    C17 C18 . 1.359(15) ?
    C17 H17 . 0.9300 ?
    C18 C19 . 1.390(16) ?
    C18 H18 . 0.9300 ?
    C19 C20 . 1.349(14) ?
    C19 H19 . 0.9300 ?
    C20 C21 . 1.410(13) ?
    C20 H20 . 0.9300 ?
    C21 N4 . 1.348(11) ?
    C21 C22 . 1.435(13) ?
    C22 N5 . 1.313(12) ?
    C22 C23 . 1.403(14) ?
    C23 C24 . 1.367(16) ?
    C23 H23 . 0.9300 ?
    C24 N6 . 1.315(15) ?
    C24 H24 . 0.9300 ?
    N2 N3 . 1.344(12) ?
    N3 H3A . 0.97(8) ?
    N5 N6 . 1.346(11) ?
    N6 H6 . 0.8600 ?
    N8 N9 . 1.348(14) ?
    N9 H9A . 0.8600 ?
    O1 Mo3 7 1.797(8) ?
    O2 Mo6 7 1.929(8) ?
    O11 Mo5 7 1.951(8) ?
    O12 Mo5 7 2.359(10) ?
    O13 O22 . 1.753(15) ?
    O15 Mo6 7 1.925(8) ?
    O17 Mo2 7 2.348(10) ?
    O1W H1W . 0.82(5) ?
    O1W H2W . 0.83(10) ?
    O2W H3W . 0.82(13) ?
    O2W H3WB . 0.9(6) ?
    O3W H5W . 0.82(6) ?
    O3W H6W . 0.82(7) ?
loop_
    _geom_angle_atom_site_label_1
    _geom_angle_atom_site_label_2
    _geom_angle_atom_site_label_3
    _geom_angle_site_symmetry_1
    _geom_angle_site_symmetry_3
    _geom_angle
    _geom_angle_publ_flag
    O13 Si1 O13 . 7 180.0(12) ?
    O13 Si1 O22 . 7 113.4(5) ?
    O13 Si1 O22 7 7 66.6(5) ?
    O13 Si1 O22 . . 66.6(5) ?
    O13 Si1 O22 7 . 113.4(5) ?
    O22 Si1 O22 7 . 180.0(9) ?
    O13 Si1 O12 . 7 110.2(5) ?
    O13 Si1 O12 7 7 69.8(5) ?
    O22 Si1 O12 7 7 108.7(5) ?
    O22 Si1 O12 . 7 71.3(5) ?
    O13 Si1 O12 . . 69.8(5) ?
    O13 Si1 O12 7 . 110.2(5) ?
    O22 Si1 O12 7 . 71.3(5) ?
    O22 Si1 O12 . . 108.7(5) ?
    O12 Si1 O12 7 . 180.0(12) ?
    O13 Si1 O17 . 7 69.5(5) ?
    O13 Si1 O17 7 7 110.5(5) ?
    O22 Si1 O17 7 7 72.1(5) ?
    O22 Si1 O17 . 7 107.9(5) ?
    O12 Si1 O17 7 7 74.2(5) ?
    O12 Si1 O17 . 7 105.8(5) ?
    O13 Si1 O17 . . 110.5(5) ?
    O13 Si1 O17 7 . 69.5(5) ?
    O22 Si1 O17 7 . 107.9(5) ?
    O22 Si1 O17 . . 72.1(5) ?
    O12 Si1 O17 7 . 105.8(5) ?
    O12 Si1 O17 . . 74.2(5) ?
    O17 Si1 O17 7 . 180.0(9) ?
    N2 Mn8 N8 . . 98.0(4) ?
    N2 Mn8 N5 . . 95.6(3) ?
    N8 Mn8 N5 . . 161.1(3) ?
    N2 Mn8 N7 . . 168.5(3) ?
    N8 Mn8 N7 . . 73.2(4) ?
    N5 Mn8 N7 . . 94.8(3) ?
    N2 Mn8 N4 . . 89.4(3) ?
    N8 Mn8 N4 . . 93.4(3) ?
    N5 Mn8 N4 . . 73.6(3) ?
    N7 Mn8 N4 . . 98.3(3) ?
    N2 Mn8 N1 . . 73.3(3) ?
    N8 Mn8 N1 . . 100.0(3) ?
    N5 Mn8 N1 . . 96.5(3) ?
    N7 Mn8 N1 . . 100.6(3) ?
    N4 Mn8 N1 . . 159.4(3) ?
    O6 Mo1 O10 . . 103.1(4) ?
    O6 Mo1 O7 . . 100.4(4) ?
    O10 Mo1 O7 . . 94.4(4) ?
    O6 Mo1 O14 . . 100.4(4) ?
    O10 Mo1 O14 . . 89.9(3) ?
    O7 Mo1 O14 . . 157.2(4) ?
    O6 Mo1 O5 . . 97.9(4) ?
    O10 Mo1 O5 . . 158.4(4) ?
    O7 Mo1 O5 . . 86.8(3) ?
    O14 Mo1 O5 . . 81.2(3) ?
    O6 Mo1 O22 . . 159.5(4) ?
    O10 Mo1 O22 . . 66.3(4) ?
    O7 Mo1 O22 . . 98.0(4) ?
    O14 Mo1 O22 . . 63.4(4) ?
    O5 Mo1 O22 . . 92.1(4) ?
    O6 Mo1 O13 . . 155.9(4) ?
    O10 Mo1 O13 . . 97.4(4) ?
    O7 Mo1 O13 . . 65.2(4) ?
    O14 Mo1 O13 . . 92.0(4) ?
    O5 Mo1 O13 . . 63.5(4) ?
    O22 Mo1 O13 . . 43.6(4) ?
    O3 Mo2 O5 . . 102.9(4) ?
    O3 Mo2 O2 . . 100.6(5) ?
    O5 Mo2 O2 . . 93.5(4) ?
    O3 Mo2 O4 . . 98.9(4) ?
    O5 Mo2 O4 . . 90.8(3) ?
    O2 Mo2 O4 . . 158.6(5) ?
    O3 Mo2 O1 . . 97.9(4) ?
    O5 Mo2 O1 . . 158.9(5) ?
    O2 Mo2 O1 . . 85.5(3) ?
    O4 Mo2 O1 . . 83.1(4) ?
    O3 Mo2 O17 . 7 154.7(4) ?
    O5 Mo2 O17 . 7 98.5(4) ?
    O2 Mo2 O17 . 7 64.5(4) ?
    O4 Mo2 O17 . 7 94.2(4) ?
    O1 Mo2 O17 . 7 62.1(4) ?
    O3 Mo2 O13 . . 158.8(4) ?
    O5 Mo2 O13 . . 65.2(4) ?
    O2 Mo2 O13 . . 97.7(5) ?
    O4 Mo2 O13 . . 65.3(4) ?
    O1 Mo2 O13 . . 94.1(5) ?
    O17 Mo2 O13 7 . 45.8(4) ?
    O19 Mo3 O1 . 7 102.9(5) ?
    O19 Mo3 O18 . . 101.6(4) ?
    O1 Mo3 O18 7 . 95.3(4) ?
    O19 Mo3 O20 . . 97.4(4) ?
    O1 Mo3 O20 7 . 90.5(4) ?
    O18 Mo3 O20 . . 158.4(4) ?
    O19 Mo3 O10 . . 96.5(4) ?
    O1 Mo3 O10 7 . 159.6(5) ?
    O18 Mo3 O10 . . 86.6(3) ?
    O20 Mo3 O10 . . 80.9(4) ?
    O19 Mo3 O17 . . 157.3(4) ?
    O1 Mo3 O17 7 . 64.5(4) ?
    O18 Mo3 O17 . . 98.6(4) ?
    O20 Mo3 O17 . . 65.3(4) ?
    O10 Mo3 O17 . . 95.1(4) ?
    O19 Mo3 O22 . . 153.8(4) ?
    O1 Mo3 O22 7 . 100.8(5) ?
    O18 Mo3 O22 . . 65.0(4) ?
    O20 Mo3 O22 . . 93.4(4) ?
    O10 Mo3 O22 . . 61.6(3) ?
    O17 Mo3 O22 . . 47.5(4) ?
    O8 Mo4 O11 . . 102.2(5) ?
    O8 Mo4 O4 . . 101.5(4) ?
    O11 Mo4 O4 . . 91.5(4) ?
    O8 Mo4 O7 . . 98.4(4) ?
    O11 Mo4 O7 . . 159.2(5) ?
    O4 Mo4 O7 . . 86.8(3) ?
    O8 Mo4 O9 . . 99.1(4) ?
    O11 Mo4 O9 . . 89.7(3) ?
    O4 Mo4 O9 . . 158.6(4) ?
    O7 Mo4 O9 . . 84.6(3) ?
    O8 Mo4 O12 . . 157.2(4) ?
    O11 Mo4 O12 . . 63.8(4) ?
    O4 Mo4 O12 . . 96.9(4) ?
    O7 Mo4 O12 . . 95.9(4) ?
    O9 Mo4 O12 . . 64.6(4) ?
    O8 Mo4 O13 . . 157.1(4) ?
    O11 Mo4 O13 . . 97.1(4) ?
    O4 Mo4 O13 . . 65.4(3) ?
    O7 Mo4 O13 . . 63.4(4) ?
    O9 Mo4 O13 . . 93.2(4) ?
    O12 Mo4 O13 . . 45.3(3) ?
    O16 Mo5 O15 . . 101.9(5) ?
    O16 Mo5 O14 . . 101.2(4) ?
    O15 Mo5 O14 . . 92.2(4) ?
    O16 Mo5 O11 . 7 100.0(4) ?
    O15 Mo5 O11 . 7 88.8(3) ?
    O14 Mo5 O11 . 7 158.1(5) ?
    O16 Mo5 O18 . . 100.3(4) ?
    O15 Mo5 O18 . . 157.4(5) ?
    O14 Mo5 O18 . . 87.7(3) ?
    O11 Mo5 O18 7 . 83.2(4) ?
    O16 Mo5 O12 . 7 156.5(4) ?
    O15 Mo5 O12 . 7 64.4(4) ?
    O14 Mo5 O12 . 7 98.4(4) ?
    O11 Mo5 O12 7 7 62.5(4) ?
    O18 Mo5 O12 . 7 93.3(4) ?
    O16 Mo5 O22 . . 156.6(4) ?
    O15 Mo5 O22 . . 96.0(5) ?
    O14 Mo5 O22 . . 62.9(4) ?
    O11 Mo5 O22 7 . 95.3(4) ?
    O18 Mo5 O22 . . 63.9(4) ?
    O12 Mo5 O22 7 . 46.6(4) ?
    O21 Mo6 O20 . . 101.5(4) ?
    O21 Mo6 O9 . . 100.2(4) ?
    O20 Mo6 O9 . . 90.4(4) ?
    O21 Mo6 O2 . 7 100.6(4) ?
    O20 Mo6 O2 . 7 88.9(3) ?
    O9 Mo6 O2 . 7 158.9(5) ?
    O21 Mo6 O15 . 7 100.9(4) ?
    O20 Mo6 O15 . 7 157.5(5) ?
    O9 Mo6 O15 . 7 87.5(3) ?
    O2 Mo6 O15 7 7 85.1(4) ?
    O21 Mo6 O17 . . 157.0(4) ?
    O20 Mo6 O17 . . 65.0(4) ?
    O9 Mo6 O17 . . 98.5(4) ?
    O2 Mo6 O17 7 . 62.3(4) ?
    O15 Mo6 O17 7 . 93.1(5) ?
    O21 Mo6 O12 . . 154.4(4) ?
    O20 Mo6 O12 . . 98.0(4) ?
    O9 Mo6 O12 . . 63.1(4) ?
    O2 Mo6 O12 7 . 96.1(4) ?
    O15 Mo6 O12 7 . 61.2(4) ?
    O17 Mo6 O12 . . 48.4(4) ?
    N1 C1 C2 . . 123.1(12) ?
    N1 C1 H1 . . 118.5 ?
    C2 C1 H1 . . 118.5 ?
    C1 C2 C3 . . 118.5(14) ?
    C1 C2 H2 . . 120.7 ?
    C3 C2 H2 . . 120.7 ?
    C4 C3 C2 . . 117.7(13) ?
    C4 C3 H3 . . 121.2 ?
    C2 C3 H3 . . 121.2 ?
    C5 C4 C3 . . 121.3(14) ?
    C5 C4 H4 . . 119.4 ?
    C3 C4 H4 . . 119.4 ?
    N1 C5 C4 . . 122.2(12) ?
    N1 C5 C6 . . 114.7(9) ?
    C4 C5 C6 . . 123.1(12) ?
    N2 C6 C7 . . 109.1(11) ?
    N2 C6 C5 . . 119.2(10) ?
    C7 C6 C5 . . 131.5(11) ?
    C8 C7 C6 . . 107.0(12) ?
    C8 C7 H7 . . 126.5 ?
    C6 C7 H7 . . 126.5 ?
    C7 C8 N3 . . 106.5(12) ?
    C7 C8 H8 . . 126.8 ?
    N3 C8 H8 . . 126.8 ?
    N7 C9 C10 . . 120.7(11) ?
    N7 C9 H9 . . 119.6 ?
    C10 C9 H9 . . 119.6 ?
    C11 C10 C9 . . 122.4(15) ?
    C11 C10 H10 . . 118.8 ?
    C9 C10 H10 . . 118.8 ?
    C12 C11 C10 . . 120.1(19) ?
    C12 C11 H11 . . 119.9 ?
    C10 C11 H11 . . 119.9 ?
    C11 C12 C13 . . 119.2(16) ?
    C11 C12 H12 . . 120.4 ?
    C13 C12 H12 . . 120.4 ?
    N7 C13 C12 . . 120.4(14) ?
    N7 C13 C14 . . 120.9(11) ?
    C12 C13 C14 . . 118.7(13) ?
    N8 C14 C15 . . 112.1(13) ?
    N8 C14 C13 . . 115.1(10) ?
    C15 C14 C13 . . 132.8(14) ?
    C14 C15 C16 . . 102.9(13) ?
    C14 C15 H15 . . 128.6 ?
    C16 C15 H15 . . 128.6 ?
    N9 C16 C15 . . 104.9(12) ?
    N9 C16 H16 . . 127.6 ?
    C15 C16 H16 . . 127.5 ?
    N4 C17 C18 . . 123.3(10) ?
    N4 C17 H17 . . 118.4 ?
    C18 C17 H17 . . 118.4 ?
    C17 C18 C19 . . 119.1(10) ?
    C17 C18 H18 . . 120.5 ?
    C19 C18 H18 . . 120.5 ?
    C20 C19 C18 . . 118.2(10) ?
    C20 C19 H19 . . 120.9 ?
    C18 C19 H19 . . 120.9 ?
    C19 C20 C21 . . 120.8(10) ?
    C19 C20 H20 . . 119.6 ?
    C21 C20 H20 . . 119.6 ?
    N4 C21 C20 . . 119.6(9) ?
    N4 C21 C22 . . 117.2(9) ?
    C20 C21 C22 . . 123.2(9) ?
    N5 C22 C23 . . 109.6(9) ?
    N5 C22 C21 . . 119.9(9) ?
    C23 C22 C21 . . 130.5(9) ?
    C24 C23 C22 . . 104.8(10) ?
    C24 C23 H23 . . 127.6 ?
    C22 C23 H23 . . 127.6 ?
    N6 C24 C23 . . 107.8(11) ?
    N6 C24 H24 . . 126.1 ?
    C23 C24 H24 . . 126.1 ?
    C5 N1 C1 . . 117.1(10) ?
    C5 N1 Mn8 . . 116.6(7) ?
    C1 N1 Mn8 . . 126.3(8) ?
    C6 N2 N3 . . 106.0(9) ?
    C6 N2 Mn8 . . 115.9(7) ?
    N3 N2 Mn8 . . 138.0(7) ?
    N2 N3 C8 . . 111.4(10) ?
    N2 N3 H3A . . 114(7) ?
    C8 N3 H3A . . 133(6) ?
    C17 N4 C21 . . 119.0(8) ?
    C17 N4 Mn8 . . 126.4(6) ?
    C21 N4 Mn8 . . 114.5(6) ?
    C22 N5 N6 . . 106.6(8) ?
    C22 N5 Mn8 . . 114.5(7) ?
    N6 N5 Mn8 . . 138.6(7) ?
    C24 N6 N5 . . 111.1(9) ?
    C24 N6 H6 . . 124.4 ?
    N5 N6 H6 . . 124.4 ?
    C13 N7 C9 . . 117.1(11) ?
    C13 N7 Mn8 . . 113.4(9) ?
    C9 N7 Mn8 . . 128.6(8) ?
    C14 N8 N9 . . 107.8(10) ?
    C14 N8 Mn8 . . 116.6(8) ?
    N9 N8 Mn8 . . 135.6(9) ?
    N8 N9 C16 . . 112.4(13) ?
    N8 N9 H9A . . 123.8 ?
    C16 N9 H9A . . 123.8 ?
    Mo3 O1 Mo2 7 . 136.1(6) ?
    Mo2 O2 Mo6 . 7 137.5(7) ?
    Mo4 O4 Mo2 . . 135.7(5) ?
    Mo2 O5 Mo1 . . 136.4(5) ?
    Mo1 O7 Mo4 . . 137.1(5) ?
    Mo6 O9 Mo4 . . 136.7(5) ?
    Mo1 O10 Mo3 . . 135.9(5) ?
    Mo4 O11 Mo5 . 7 136.0(6) ?
    Si1 O12 Mo4 . . 123.5(6) ?
    Si1 O12 Mo5 . 7 121.8(5) ?
    Mo4 O12 Mo5 . 7 97.0(4) ?
    Si1 O12 Mo6 . . 118.3(5) ?
    Mo4 O12 Mo6 . . 95.3(4) ?
    Mo5 O12 Mo6 7 . 94.2(4) ?
    Si1 O13 O22 . . 57.3(5) ?
    Si1 O13 Mo1 . . 123.8(6) ?
    O22 O13 Mo1 . . 66.6(5) ?
    Si1 O13 Mo2 . . 122.3(5) ?
    O22 O13 Mo2 . . 128.5(6) ?
    Mo1 O13 Mo2 . . 94.2(3) ?
    Si1 O13 Mo4 . . 121.4(5) ?
    O22 O13 Mo4 . . 133.5(6) ?
    Mo1 O13 Mo4 . . 94.2(4) ?
    Mo2 O13 Mo4 . . 93.2(4) ?
    Mo5 O14 Mo1 . . 137.5(5) ?
    Mo5 O15 Mo6 . 7 140.1(6) ?
    Si1 O17 Mo3 . . 121.1(5) ?
    Si1 O17 Mo2 . 7 122.3(5) ?
    Mo3 O17 Mo2 . 7 97.1(4) ?
    Si1 O17 Mo6 . . 119.0(5) ?
    Mo3 O17 Mo6 . . 95.3(4) ?
    Mo2 O17 Mo6 7 . 95.8(4) ?
    Mo3 O18 Mo5 . . 137.9(5) ?
    Mo6 O20 Mo3 . . 133.8(5) ?
    Si1 O22 O13 . . 56.2(5) ?
    Si1 O22 Mo1 . . 125.9(6) ?
    O13 O22 Mo1 . . 69.8(5) ?
    Si1 O22 Mo5 . . 120.2(5) ?
    O13 O22 Mo5 . . 129.6(6) ?
    Mo1 O22 Mo5 . . 95.5(4) ?
    Si1 O22 Mo3 . . 119.1(5) ?
    O13 O22 Mo3 . . 134.8(6) ?
    Mo1 O22 Mo3 . . 95.7(3) ?
    Mo5 O22 Mo3 . . 93.1(4) ?
    H1W O1W H2W . . 114(9) ?
    H3W O2W H3WB . . 139.00 ?
    H5W O3W H6W . . 114(9) ?
loop_
    _geom_hbond_atom_site_label_D
    _geom_hbond_atom_site_label_H
    _geom_hbond_atom_site_label_A
    _geom_hbond_site_symmetry_A
    _geom_hbond_distance_DH
    _geom_hbond_distance_HA
    _geom_hbond_distance_DA
    _geom_hbond_angle_DHA
    N6 H6 O20 . 0.86 1.97 2.812(12) 164.7
    O1W H1W O2W . 0.82(5) 1.94(3) 2.76(3) 174(12)
    N9 H9A O3W 8_455 0.86 2.13 2.98(2) 170.0
    O3W H5W O3 1_556 0.82(6) 2.16(4) 2.937(15) 157(10)
    O2W H3W O11 2_655 0.82(13) 2.48(12) 3.046(19) 127(12)
    O2W H3WB O16 4_545 0.9(6) 2.4(4) 3.14(2) 158.00
data_global
_journal_date_recd_electronic     2009-12-20
_journal_date_accepted     2010-01-12
_journal_name_full     'Acta Crystallographica, Section E'
_journal_year     2010
_journal_volume     66
_journal_issue      2
_journal_page_first     m201
_journal_page_last     m201
_journal_paper_category     QM
_journal_coeditor_code     JH2123
_publ_contact_author_name     'Professor Bao-Hua Niu'
_publ_contact_author_address
;
College of Medicine,
Henan University,
Kaifeng 475003,
People's Republic of China
;
_publ_contact_author_email     niubh_hu@163.com
_publ_contact_author_fax     '086 378-3885036'
_publ_contact_author_phone     '086 378-3885036'
_publ_section_title
;
Bis{tris[3-(2-pyridyl)pyrazole]manganese(II)} dodecamolybdosilicate hexahydrate
;
loop_
    _publ_author_name
    _publ_author_address
    'Bao-Hua Niu'
;
College of Medicine,
Henan University,
Kaifeng 475003,
People's Republic of China
;
    'Tao Li'
;
College of Medicine,
Henan University,
Kaifeng 475003,
People's Republic of China
;
    'Yan Xi'
;
College of Medicine,
Henan University,
Kaifeng 475003,
People's Republic of China
;
    'Su-Xia Wu'
;
College of Medicine,
Henan University,
Kaifeng 475003,
People's Republic of China
;
