# Supplementary material for: Bis{tris­[3-(2-pyrid­yl)pyrazole]manganese(II)} dodeca­molybdosilicate hexa­hydrate
Source: Acta Crystallogr Sect E Struct Rep Online. 2010 Jan 27;66(Pt 2):m201. doi: 10.1107/S1600536810001492 (PMC2979799; doi:10.1107/S1600536810001492)
Supplement: Supplementary file 2 [file e-66-0m201-Isup2.hkl]

# 
# h,k,l, Fc-squared, Fo-squared, sigma(Fo-squared) and status flag 
# 
data_I
_shelx_title ' z in C2/c' 
_shelx_refln_list_code          4 
_shelx_F_calc_maximum     1520.94 
_exptl_crystal_F_000      5616.00 
_reflns_d_resolution_high  0.8409 
 
loop_ 
 _symmetry_equiv_pos_as_xyz 
 'x, y, z' 
 '-x, y, -z+1/2' 
 'x+1/2, y+1/2, z' 
 '-x+1/2, y+1/2, -z+1/2' 
 '-x, -y, -z' 
 'x, -y, z-1/2' 
 '-x+1/2, -y+1/2, -z' 
 'x+1/2, -y+1/2, z-1/2' 
 
_cell_length_a    18.9073 
_cell_length_b    16.3849 
_cell_length_c    27.5520 
_cell_angle_alpha  90.000 
_cell_angle_beta  105.089 
_cell_angle_gamma  90.000 
 
_shelx_F_squared_multiplier     1.000 
 
loop_ 
 _refln_index_h 
 _refln_index_k 
 _refln_index_l 
 _refln_F_squared_calc 
 _refln_F_squared_meas 
 _refln_F_squared_sigma 
 _refln_observed_status 
   4   0   0   359822.91   325327.03   6409.57 o 
   6   0   0   131996.77   137028.47   3302.95 o 
  10   0   0    22370.41    21806.10    696.79 o 
  12   0   0   213889.33   194598.81   4747.40 o 
  14   0   0    19810.13    19238.05   1530.20 o 
  16   0   0     5087.82     6573.15   1127.47 o 
  18   0   0   114154.71   109282.46   3827.88 o 
  20   0   0     4829.97     2411.10    975.38 o 
   1   1   0     4717.90     4250.32    285.38 o 
   3   1   0    35138.29    35798.85    663.70 o 
   5   1   0   150956.03   152804.33   1992.58 o 
   7   1   0    12028.73     8552.18    606.21 o 
   9   1   0    13738.58    14300.08    651.16 o 
  11   1   0    71307.01    71587.78   1451.47 o 
  13   1   0    68555.06    63128.14   1695.84 o 
  15   1   0      823.46     1120.79    430.24 o 
  17   1   0     9121.74     8224.15    861.80 o 
  19   1   0      667.27      437.81    516.70 o 
  21   1   0      193.28     -446.93    537.48 o 
   2   2   0    29863.02    24146.87    397.92 o 
   6   2   0   286048.84   308390.13   3750.05 o 
  10   2   0    15979.58    15820.64    627.99 o 
  12   2   0    61008.08    57675.50   1560.95 o 
  14   2   0      806.54      769.11    413.73 o 
  16   2   0        8.56     -342.39    342.39 o 
  18   2   0    10788.67    10044.00   1076.05 o 
  20   2   0     7085.95     8082.69    944.87 o 
   1   3   0    42484.90    42566.13    621.54 o 
   3   3   0     5608.65     6327.43    257.28 o 
   5   3   0     2299.07     2794.21    233.60 o 
   7   3   0      372.19     1114.22    174.95 o 
   9   3   0     1046.50     1109.72    273.66 o 
  11   3   0    14176.54    15885.08    729.09 o 
  13   3   0     9001.84     7834.97    747.52 o 
  15   3   0     5814.56     7677.73    869.01 o 
  17   3   0     4269.77     4266.26    657.53 o 
  19   3   0     2246.39     1151.06    678.52 o 
  21   3   0     3917.43     3225.28    755.48 o 
   0   4   0   717174.13   701555.63  10080.15 o 
   2   4   0   138838.64   136822.70   1647.81 o 
   4   4   0     5749.45     7516.44    374.94 o 
   6   4   0    31220.46    33448.20    695.91 o 
   8   4   0    44229.34    43068.82    908.82 o 
  10   4   0    84277.53    84776.09   1591.88 o 
  12   4   0    19022.74    20676.60    900.75 o 
  16   4   0        2.16      590.72    431.38 o 
  18   4   0      683.77       27.12    483.64 o 
  20   4   0     2149.06     1858.01    650.66 o 
   1   5   0    61387.87    64404.32    963.65 o 
   3   5   0   129228.44   125575.59   1620.95 o 
   5   5   0    11620.81    12843.39    491.19 o 
   7   5   0     1117.95     1670.34    240.88 o 
   9   5   0      185.22     1017.31    337.61 o 
  11   5   0      231.07     1277.71    665.19 o 
  13   5   0     7095.33     8153.88    757.77 o 
  15   5   0     4333.43     3735.99    754.80 o 
  17   5   0    19992.62    18358.12   1249.67 o 
  19   5   0     4315.40     4872.23    769.00 o 
   0   6   0   117333.33   107346.63   2050.64 o 
   2   6   0    13488.37    11818.59    471.27 o 
   4   6   0    23944.11    23304.70    586.87 o 
   6   6   0    25265.77    23220.21    617.99 o 
   8   6   0    28631.92    27945.34    821.46 o 
  10   6   0    80173.71    76077.98   2339.83 o 
  12   6   0    24666.99    23603.79    938.14 o 
  14   6   0     6370.87     7131.92    768.47 o 
  16   6   0     6564.97     7349.56    815.62 o 
  18   6   0     1250.83      949.69    539.55 o 
  20   6   0     8905.33    10116.68   1068.28 o 
   1   7   0    33262.52    32831.78    709.11 o 
   3   7   0     7665.14     8178.13    423.16 o 
   5   7   0    24071.22    23023.46    703.63 o 
   7   7   0    28295.72    29696.75    766.72 o 
   9   7   0    36836.11    37018.71    931.60 o 
  11   7   0     2887.36     4028.33    564.64 o 
  13   7   0     1571.45     1240.12    417.51 o 
  15   7   0      826.28     1454.56    529.89 o 
  17   7   0     8824.04     7887.09    889.44 o 
  19   7   0     1233.39     1513.78    657.58 o 
   0   8   0   273233.38   266097.53   4471.13 o 
   2   8   0    10409.55    12609.62    673.71 o 
   4   8   0    18692.92    21768.58    665.82 o 
   6   8   0    21637.78    19646.50    985.79 o 
   8   8   0   126563.57   126791.11   1943.98 o 
  10   8   0    87305.93    86815.64   1764.66 o 
  12   8   0    21865.07    21315.92   1095.27 o 
  14   8   0    23249.06    23035.55   1287.62 o 
  16   8   0     7970.75     7615.97    886.34 o 
  18   8   0    13014.50    14172.43   1714.68 o 
   1   9   0     9378.66    10255.96    525.90 o 
   3   9   0   229660.83   238992.39   3008.55 o 
   5   9   0   213795.39   219238.02   3122.74 o 
   7   9   0     8559.32     9891.02    580.40 o 
   9   9   0    18256.68    20944.40    863.84 o 
  11   9   0      513.11      680.87    406.19 o 
  13   9   0    14651.08    14710.18    911.63 o 
  15   9   0     3423.31     7173.34   1170.41 o 
  17   9   0        0.64      668.25    575.41 o 
  19   9   0     2521.80     3865.49   1003.83 o 
   0  10   0    25950.75    26880.81   1303.01 o 
   2  10   0   168430.83   165193.05   2311.14 o 
   4  10   0   117719.98   114953.66   1827.77 o 
   6  10   0    37179.64    35176.22   1042.72 o 
   8  10   0      797.76     1150.55    347.31 o 
  10  10   0      432.05      964.32    461.86 o 
  12  10   0     1027.16     1384.25    455.08 o 
  14  10   0    58758.41    55701.56   1893.28 o 
  16  10   0    39374.64    38463.55   2116.97 o 
  18  10   0      921.48     2693.74   1279.41 o 
   1  11   0    46970.75    46105.30   1076.35 o 
   5  11   0     1112.72     1363.68    407.03 o 
   7  11   0     2576.61     3185.58    650.88 o 
   9  11   0    16170.83    18591.21   1278.71 o 
  11  11   0    10761.72     9735.82    792.21 o 
  13  11   0     1919.50     3728.20    807.61 o 
  17  11   0     1622.30     1212.95    784.32 o 
   0  12   0     5754.57     7804.15    788.70 o 
   2  12   0     2472.28     2904.32    438.45 o 
   4  12   0     1300.86     2442.97    491.29 o 
   6  12   0      139.89     -277.73    277.73 o 
   8  12   0    14994.46    14544.00    799.13 o 
  10  12   0    21780.22    21713.28   1075.88 o 
  12  12   0     8385.32    10550.70    979.66 o 
  14  12   0       12.64       91.41    587.38 o 
  16  12   0     2216.88     4524.80   1196.53 o 
   1  13   0        8.71     -310.93    310.93 o 
   5  13   0     6873.85     7091.42    746.04 o 
   7  13   0     1593.36     3728.18    560.35 o 
   9  13   0     7250.96     9057.65   1043.42 o 
  11  13   0        3.73      587.79    590.16 o 
  13  13   0     1174.30     1805.89   1226.17 o 
  15  13   0     2950.98     4715.09   1358.69 o 
   0  14   0    22238.57    21008.12   3708.61 o 
   2  14   0        2.26      789.18    424.52 o 
   4  14   0     1366.48     3642.09    742.02 o 
   6  14   0      194.46     -495.18    495.18 o 
   8  14   0     8275.20    10487.23   1108.50 o 
  10  14   0    12750.26    12025.58   1608.08 o 
  12  14   0     6379.02     4290.66   2356.24 o 
  14  14   0    11885.26    13759.20   1860.98 o 
   1  15   0     6350.89     7410.57    816.82 o 
   3  15   0       29.63     1649.72    809.38 o 
   5  15   0    18035.60    19899.40   2375.40 o 
   7  15   0     1361.34      739.21    607.41 o 
   9  15   0       21.44     2255.69   1052.65 o 
  11  15   0        1.05      847.81   1001.34 o 
  13  15   0    11019.02    13710.60   4564.74 o 
   0  16   0     3297.41     3918.77    969.70 o 
   2  16   0     8868.37     5949.50   1128.57 o 
   6  16   0    13187.56    12027.83   1256.62 o 
   8  16   0     3132.23     2731.95   1077.01 o 
  10  16   0     7663.69     8455.92   1511.15 o 
  12  16   0     1201.83      116.82    938.71 o 
   3  17   0     1721.35      441.18   1657.36 o 
   5  17   0    10949.53     9679.45   1384.69 o 
   7  17   0     5371.63     7368.76   1428.49 o 
   9  17   0      100.15     1415.33   1106.07 o 
   2  18   0       42.82       78.29   1060.69 o 
   4  18   0      807.81      712.17   1229.89 o 
   6  18   0     8442.94    10286.13   2288.05 o 
   8  18   0      802.94     2012.78   1724.88 o 
   1  19   0     3474.69     8010.70   2270.37 o 
   3  19   0     2609.43     3035.58   1830.95 o 
 -21   1   1     5654.96     4563.45    798.86 o 
 -19   1   1    13385.45    12698.41   1125.73 o 
 -17   1   1     2668.51     2551.83    568.94 o 
 -15   1   1    29649.80    28759.14   1277.67 o 
 -13   1   1   170190.13   152281.95   2895.90 o 
 -11   1   1   133244.48   125443.71   2388.02 o 
  -9   1   1    41464.00    40733.01   1046.28 o 
  -7   1   1     8318.49     9096.07    379.16 o 
  -1   1   1   989677.69  1008240.81  27306.38 o 
   1   1   1   902541.63   924273.13  12995.24 o 
   5   1   1   179668.17   176824.83   2227.20 o 
   7   1   1    25162.29    24906.91    582.96 o 
   9   1   1    51862.57    53214.94    895.99 o 
  11   1   1   187485.63   186406.38   3148.31 o 
  13   1   1    31793.86    31059.80   1196.07 o 
  15   1   1    18184.70    19957.69   1669.23 o 
  17   1   1    39111.39    35185.86   1459.65 o 
  19   1   1     7061.84     6280.55    803.60 o 
  21   1   1     8364.71    10669.58   1080.83 o 
 -20   2   1      605.32     1539.15    594.24 o 
 -18   2   1     6175.08     5880.15    798.22 o 
 -16   2   1      251.43      537.66    425.16 o 
 -14   2   1    37872.43    34689.74   1246.12 o 
 -12   2   1   157389.73   148794.44   2785.23 o 
 -10   2   1    79974.53    79129.45   1562.47 o 
  -8   2   1    81921.45    76823.89   2414.82 o 
  -6   2   1   101216.07    99860.11   1842.72 o 
  -4   2   1       52.12      168.75    103.72 o 
  -2   2   1     4496.24     4602.20    201.98 o 
   2   2   1    10478.15    10526.33    246.64 o 
   4   2   1   576237.06   607558.13   6867.92 o 
   6   2   1   394814.94   376438.59   4070.48 o 
   8   2   1    52673.52    56299.55    935.46 o 
  10   2   1     8494.69     8067.73    496.84 o 
  12   2   1    10354.17    10669.58    816.66 o 
  14   2   1     3183.56     2877.64    509.11 o 
  16   2   1    15703.46    16804.65   1148.45 o 
  18   2   1    13931.50    13984.24   1135.09 o 
  20   2   1      790.13     2924.44    683.05 o 
 -21   3   1    12158.50    11293.39   1103.58 o 
 -19   3   1      292.12      961.68    519.49 o 
 -17   3   1     8225.82     8019.81    851.10 o 
 -13   3   1      155.22       61.23    317.62 o 
 -11   3   1     9896.01    11878.16    615.50 o 
  -9   3   1    69370.79    71615.06   1722.24 o 
  -7   3   1     8435.45     6331.39    324.52 o 
  -5   3   1   191031.36   181486.64   2364.31 o 
  -3   3   1   277817.41   306572.38   3278.56 o 
   3   3   1    49062.38    53853.52    795.21 o 
   5   3   1   220503.84   207647.66   2408.48 o 
   7   3   1    15346.36    15441.53    467.16 o 
   9   3   1    16036.91    16554.02    651.14 o 
  11   3   1    16890.45    16329.28    719.69 o 
  13   3   1    11441.35    13907.66   1354.54 o 
  15   3   1     8507.70     8212.72    799.50 o 
  17   3   1       74.19      405.42    452.71 o 
  19   3   1     3123.45     2444.38    849.03 o 
  21   3   1     5592.39     4795.83   1576.90 o 
 -20   4   1     1194.26     2924.53    694.69 o 
 -18   4   1     9577.49     9602.96    956.32 o 
 -16   4   1    23824.71    23212.18   1301.12 o 
 -14   4   1    52690.00    50461.92   1543.55 o 
 -12   4   1     6901.05     7922.81    604.53 o 
 -10   4   1    46135.34    44408.80   1069.89 o 
  -8   4   1   240052.67   227500.06   2937.69 o 
  -6   4   1    95402.63    83756.14   1381.38 o 
  -4   4   1     2968.90     4331.00    267.26 o 
  -2   4   1    39836.14    40332.54    877.17 o 
   0   4   1     6351.17     6903.34    270.42 o 
   2   4   1    61659.32    69739.55   1073.99 o 
   4   4   1     4315.35     3826.48    257.76 o 
   6   4   1    11012.50    12201.58    421.00 o 
   8   4   1    14467.46    14587.28    726.40 o 
  10   4   1    54484.92    52609.64   1198.76 o 
  12   4   1    80692.28    74474.62   2529.55 o 
  14   4   1     3318.70     4171.16    601.62 o 
  16   4   1        7.28      183.16    431.24 o 
  18   4   1        5.99       -5.11    462.21 o 
  20   4   1     1803.63     1952.52    673.75 o 
 -21   5   1     7261.55     7632.83   1748.22 o 
 -19   5   1     8951.14     9236.77    972.32 o 
 -17   5   1     1713.88     2004.75    514.16 o 
 -15   5   1      127.76      941.27    611.50 o 
 -13   5   1    58235.67    54772.48   1589.88 o 
 -11   5   1   121181.73   115856.60   2215.13 o 
  -9   5   1    59622.46    61884.70   1106.51 o 
  -7   5   1     5708.14     6977.38    547.89 o 
  -5   5   1     6469.87     5603.99    330.36 o 
  -3   5   1    71824.83    70163.50   1058.25 o 
  -1   5   1      350.72      428.65    166.68 o 
   1   5   1    12533.76    13826.58    442.13 o 
   3   5   1      221.48     1011.36    280.70 o 
   5   5   1    23062.38    23718.55    577.14 o 
   7   5   1    37295.74    38392.32    808.43 o 
   9   5   1     3796.68     3669.33    335.71 o 
  11   5   1    38470.75    37661.26   1309.88 o 
  13   5   1    29247.85    29146.85   1187.01 o 
  15   5   1       22.31     1401.42    477.94 o 
  19   5   1     1703.02     3182.60    701.28 o 
 -20   6   1    10642.92     9997.20   1764.99 o 
 -18   6   1     7211.36     7626.14    873.75 o 
 -16   6   1     3461.76     4022.77    691.70 o 
 -14   6   1     7107.87     7644.27    788.67 o 
 -12   6   1       91.08      448.37    367.06 o 
 -10   6   1      956.59      587.65    342.47 o 
  -8   6   1    30489.81    28717.32    736.21 o 
  -6   6   1    21979.42    22439.89    609.77 o 
  -4   6   1    37158.26    37085.16    752.17 o 
  -2   6   1    55017.31    58449.41   1323.02 o 
   0   6   1     8582.74     9778.62    514.27 o 
   2   6   1     1781.00     2318.68    236.80 o 
   4   6   1     7555.20     7940.02    565.65 o 
   8   6   1        1.78       32.94    217.31 o 
  10   6   1      101.46      208.71    324.64 o 
  12   6   1     5597.87     5607.44    565.37 o 
  14   6   1     9236.43     9911.35   1043.61 o 
  16   6   1    16300.84    17863.38   1902.05 o 
  18   6   1        1.11     -471.73    471.73 o 
 -19   7   1     1601.45     3053.59    746.53 o 
 -17   7   1    21347.49    19277.01   1294.33 o 
 -15   7   1      278.45     1367.11    515.97 o 
 -13   7   1    18457.89    17981.85    902.12 o 
 -11   7   1     9289.26     9914.14    713.05 o 
  -9   7   1   188555.02   180953.25   2488.24 o 
  -7   7   1       35.36      644.67    267.20 o 
  -5   7   1     3699.59     5357.76    379.01 o 
  -3   7   1    58631.16    55398.57    992.06 o 
  -1   7   1    22631.19    24027.81    599.69 o 
   1   7   1    21279.01    19574.56    543.51 o 
   3   7   1     6037.98     7236.85    403.31 o 
   5   7   1   118824.05   112588.88   1653.67 o 
   7   7   1     5620.00     6428.79    441.19 o 
   9   7   1   250192.86   245932.91   3145.27 o 
  11   7   1      175.59      379.48    346.51 o 
  13   7   1    12922.06    12526.30   1060.95 o 
  15   7   1      828.50      931.02    522.08 o 
  17   7   1     9571.54     8381.56    910.27 o 
  19   7   1     1369.50     1641.44    705.73 o 
 -18   8   1      829.70      843.79    602.72 o 
 -16   8   1      849.04      -85.12    451.98 o 
 -14   8   1     1306.29     1832.44    530.98 o 
 -12   8   1     1386.89     2850.92    559.78 o 
 -10   8   1    46155.74    43190.62   1477.94 o 
  -8   8   1   208868.23   197457.67   3149.05 o 
  -6   8   1     4337.72     6033.86    453.09 o 
  -4   8   1   125636.60   129445.70   1971.20 o 
  -2   8   1     9313.75     9713.47    509.74 o 
   0   8   1     5730.99     7911.56    426.13 o 
   2   8   1    66582.27    65046.18   1139.74 o 
   4   8   1   316298.84   319358.75   4097.61 o 
   6   8   1     1484.12     1065.32    289.65 o 
   8   8   1    17111.44    20978.91    743.90 o 
  10   8   1    13456.57    16873.32    865.58 o 
  12   8   1      556.10     2043.25    447.91 o 
  14   8   1    20259.18    20920.66   1435.10 o 
  16   8   1        1.92      261.92    494.14 o 
  18   8   1      233.80      829.44    748.03 o 
 -19   9   1     3724.42     3710.16    928.60 o 
 -17   9   1       16.13      689.39    533.74 o 
 -15   9   1    45900.56    44735.43   1602.76 o 
 -13   9   1     1701.51     1733.53    533.93 o 
 -11   9   1     6796.60     8332.29    691.57 o 
  -9   9   1    23333.29    25550.38    835.45 o 
  -7   9   1      954.47      749.31    340.97 o 
  -5   9   1    20629.44    22330.78   1003.98 o 
  -3   9   1   149153.09   139117.69   1991.78 o 
  -1   9   1      445.79     1435.89    465.32 o 
   1   9   1    88137.57    85040.00   1407.47 o 
   3   9   1   420876.06   420329.94   4794.30 o 
   7   9   1    22907.63    23202.44    763.59 o 
   9   9   1     1111.09     1874.25    403.00 o 
  11   9   1    36621.40    38371.69   1187.26 o 
  13   9   1     8586.33     9224.92    901.89 o 
  15   9   1    80372.33    69093.68   2024.29 o 
  17   9   1      619.77     1320.19    807.81 o 
  19   9   1        1.12      349.80    788.71 o 
 -18  10   1     1701.14      604.97    722.23 o 
 -16  10   1     9334.65    10554.54   1014.34 o 
 -14  10   1     2739.26     4664.74    717.18 o 
 -12  10   1      379.52      794.95    430.64 o 
 -10  10   1     2812.09     5382.26    685.29 o 
  -8  10   1    52209.97    51099.12   1172.16 o 
  -6  10   1    13406.27    14943.21    959.65 o 
  -2  10   1     2038.33     4823.10    438.96 o 
   0  10   1     4869.34     5548.66    448.10 o 
   6  10   1      846.32     1349.49    345.92 o 
   8  10   1     4234.57     4868.69    500.64 o 
  10  10   1    12750.86    12910.54    940.20 o 
  12  10   1     1140.17     1172.93    496.70 o 
  16  10   1     7888.36    10417.87   1377.91 o 
  18  10   1       10.08     1244.26    818.66 o 
 -17  11   1      278.36      152.76   1168.77 o 
 -15  11   1    21856.72    18068.03   1483.72 o 
 -13  11   1     5291.88     6104.22    782.79 o 
 -11  11   1    11702.78    12195.52   1162.98 o 
  -9  11   1    14217.80    14190.05    763.43 o 
  -7  11   1    12645.65     9400.07    694.17 o 
  -5  11   1      173.45      355.87    322.04 o 
  -3  11   1    27278.86    29395.29    880.16 o 
  -1  11   1     1710.57     1500.86    341.65 o 
   1  11   1    29046.57    32492.23    901.46 o 
   3  11   1   177102.16   175195.33   3606.55 o 
   5  11   1     2728.33     2869.59    412.55 o 
   7  11   1     1018.47     1346.54    356.60 o 
   9  11   1     9828.27     9446.23   1017.90 o 
  11  11   1      875.85     1440.58    540.05 o 
  13  11   1    16884.86    16451.58   1420.67 o 
  15  11   1    24554.37    23690.39   2090.12 o 
  17  11   1      864.08      514.53    751.12 o 
 -16  12   1     2203.95     3139.98   1037.97 o 
 -14  12   1     3205.77     4269.94   1409.20 o 
 -12  12   1     4126.65     4615.07    726.39 o 
 -10  12   1    21664.62    27991.77   1729.99 o 
  -8  12   1     8834.43    10101.55    690.76 o 
  -6  12   1       45.72      177.94    369.78 o 
  -2  12   1     9169.26     8973.69    600.42 o 
   0  12   1    13647.89    18120.71    851.95 o 
   2  12   1   155441.45   144447.14   3122.26 o 
   4  12   1    11218.35    11867.94    748.91 o 
   6  12   1      260.81      -38.02    303.18 o 
   8  12   1     5482.29     6656.17    594.04 o 
  10  12   1     6621.11     7550.36    801.82 o 
  12  12   1     3123.94     5646.50    764.05 o 
  14  12   1       16.41      102.58    514.28 o 
  16  12   1     1398.14     3885.88   1111.42 o 
 -15  13   1     6995.38    10543.95   1539.10 o 
 -13  13   1        5.65     1262.59    723.10 o 
 -11  13   1    22547.87    22107.45   2389.41 o 
  -9  13   1     6757.65     8864.65    846.82 o 
  -7  13   1     3401.17     3190.11    555.82 o 
  -5  13   1     3104.10     5000.21    587.73 o 
  -3  13   1    13714.04    18588.37    947.93 o 
  -1  13   1      719.92      486.39    354.29 o 
   1  13   1     2461.41     2854.67    519.58 o 
   3  13   1    15846.07    16733.82   1128.97 o 
   5  13   1     2795.70     3658.30    559.12 o 
   7  13   1    22280.04    20925.82   1036.66 o 
   9  13   1    19994.67    19175.78   1165.16 o 
  11  13   1     1552.89     2331.78    722.27 o 
  13  13   1     1200.44     2285.18    746.96 o 
  15  13   1    12419.29    11480.66   2770.41 o 
 -14  14   1      297.34     1876.40   1704.67 o 
 -12  14   1     2143.60     2400.86   1036.53 o 
 -10  14   1      644.95     1017.16    647.16 o 
  -8  14   1    18558.13    17715.23   1354.67 o 
  -6  14   1     5170.26     5180.69    878.73 o 
  -4  14   1    17955.62    18234.42   1602.78 o 
  -2  14   1    13874.62    17675.60   1115.00 o 
   0  14   1     6593.98     6926.19    750.60 o 
   2  14   1     9159.24     9832.81   1376.52 o 
   4  14   1        2.15     1439.46    639.67 o 
   6  14   1      278.10     -536.53    536.53 o 
   8  14   1      356.81     1289.91    657.83 o 
  10  14   1        0.16     1582.25   1514.00 o 
  12  14   1     3589.68     2774.07   1102.36 o 
  14  14   1       87.50     2291.78   1141.37 o 
 -13  15   1     4199.45     4164.46   1904.18 o 
 -11  15   1     8115.63     9208.20   1497.70 o 
  -9  15   1    20276.53    16352.63   1816.28 o 
  -7  15   1      651.70      764.68    630.54 o 
  -5  15   1     7336.60     6327.98   1168.55 o 
  -3  15   1     1517.54     2987.58    640.82 o 
  -1  15   1        9.20     -385.35    414.33 o 
   1  15   1      170.11      875.38    677.67 o 
   3  15   1     8430.39    11699.18   1174.88 o 
   5  15   1     2450.78     3801.98    818.26 o 
   7  15   1     2354.80     1695.75    742.87 o 
   9  15   1    10277.81     9243.27   1496.35 o 
  11  15   1     2565.92     3221.30   2269.11 o 
  13  15   1     1075.31     1161.38   1814.53 o 
 -12  16   1      366.80     1661.74   1649.11 o 
 -10  16   1     2018.66      974.82   1378.89 o 
  -8  16   1      690.71      743.48    862.80 o 
  -6  16   1    11628.99    11847.66   1230.32 o 
  -4  16   1    21697.84    19861.64   1830.96 o 
  -2  16   1       22.47      -67.75    568.36 o 
   0  16   1     4339.76     4020.55   1020.28 o 
   2  16   1     8018.90     8979.14   1058.56 o 
   4  16   1     5203.77     6393.27    991.30 o 
   6  16   1      202.34      474.21    627.84 o 
   8  16   1     2161.43     2137.88   1075.01 o 
  10  16   1     1014.16     1091.76   1238.73 o 
  12  16   1     1979.08     2752.72   1136.10 o 
  -9  17   1        0.44     -224.76   1318.28 o 
  -7  17   1     8219.08     8180.09   1304.45 o 
  -5  17   1     7930.75     9546.17   2055.71 o 
  -1  17   1    10597.64    12033.73   2257.75 o 
   1  17   1    10390.14    11156.71   1263.89 o 
   3  17   1     2158.23     2136.72    937.57 o 
   5  17   1    13450.88    13999.21   1430.62 o 
   9  17   1      229.07     1034.77   1049.02 o 
  -6  18   1      205.14     1399.10   1335.96 o 
  -4  18   1     2479.65     3025.48   1371.32 o 
   0  18   1     1069.29      818.24   1277.87 o 
   2  18   1    13540.62    12386.91   1707.14 o 
   4  18   1     4004.92     5322.95   1719.83 o 
   6  18   1    22830.64    23222.49   1806.68 o 
   8  18   1    10708.29     6994.42   1478.13 o 
  -3  19   1     3496.61     5200.51   1767.81 o 
  -1  19   1    27635.74    28906.22   3846.25 o 
   1  19   1    14305.22    16518.92   3121.45 o 
   3  19   1      815.32      202.04   1436.98 o 
 -22   0   2      145.95      -94.49   1157.92 o 
 -20   0   2       53.20     -263.39    726.19 o 
 -18   0   2      273.78     -396.71    602.69 o 
 -16   0   2    44930.15    43562.02   2117.66 o 
 -14   0   2     1659.05     1048.76    522.44 o 
 -12   0   2   163247.17   141807.78   4206.12 o 
 -10   0   2     1025.40     1706.89    502.98 o 
  -8   0   2      616.47      802.58    330.83 o 
  -6   0   2     4028.19     2072.49    374.75 o 
  -4   0   2   102789.08    96799.06   2334.77 o 
   0   0   2   977476.81  1053872.25  26459.06 o 
   2   0   2    87956.82    79655.16   1345.82 o 
   4   0   2    30162.24    41662.42   3262.87 o 
   6   0   2    42821.83    43065.54   1049.51 o 
   8   0   2   168989.52   170900.00   3018.49 o 
  10   0   2    10029.26    10760.29    598.01 o 
  12   0   2   116115.20   114673.13   3350.63 o 
  14   0   2     5599.01     7799.91   2204.71 o 
  16   0   2    25619.68    26033.18   2608.78 o 
  18   0   2    83973.10    74866.60   3103.57 o 
  20   0   2     2412.19     3676.66   1809.48 o 
 -21   1   2      994.85      621.00    613.74 o 
 -19   1   2      229.55     1792.40    592.34 o 
 -17   1   2      798.07      824.79    477.38 o 
 -15   1   2     5483.36     6587.91    713.12 o 
 -13   1   2    77005.24    75478.20   1852.97 o 
 -11   1   2     4347.38     4425.75    373.74 o 
  -9   1   2      898.74      939.89    297.96 o 
  -7   1   2     5544.54     5435.18    309.14 o 
  -5   1   2    21742.38    22021.22    551.00 o 
  -3   1   2    35615.31    40335.27    680.72 o 
  -1   1   2    37885.98    41120.86    848.96 o 
   1   1   2      297.39     1116.64     94.03 o 
   3   1   2     1014.15     1794.40    142.00 o 
   5   1   2   765673.06   787860.50   8023.84 o 
   7   1   2   129027.32   128442.30   1675.02 o 
   9   1   2    16792.78    16781.91    638.36 o 
  11   1   2    22699.88    22583.25   1163.40 o 
  13   1   2    32236.30    25504.65   1163.18 o 
  15   1   2     1295.25      836.95    498.29 o 
  17   1   2    39437.98    34202.57   1473.18 o 
  19   1   2     6112.65     5870.63    840.21 o 
  21   1   2        0.14     1436.58    668.99 o 
 -20   2   2     3523.23     5126.84    777.36 o 
 -18   2   2      644.19      919.40    471.79 o 
 -16   2   2    18890.06    17223.56   1394.64 o 
 -14   2   2     1005.39     1454.05    425.72 o 
 -12   2   2    91396.40    87313.04   2071.08 o 
 -10   2   2      211.56      -91.00    262.70 o 
  -8   2   2    30969.39    30803.96   1145.67 o 
  -6   2   2   147454.38   157643.66   3396.01 o 
  -4   2   2   166884.11   147363.56   1875.83 o 
  -2   2   2   212718.38   202423.42   2179.98 o 
   2   2   2   167262.39   161187.39   1791.43 o 
   4   2   2     4029.14     6404.73    269.93 o 
   6   2   2   199464.72   214990.67   2637.93 o 
  10   2   2    18859.93    19584.78    549.78 o 
  12   2   2    86607.61    85355.49   2526.83 o 
  14   2   2      126.24      -43.85    328.63 o 
  16   2   2     2339.44     3893.17    681.28 o 
  18   2   2      639.00     1498.86    780.43 o 
  20   2   2     9135.63    12889.31   1138.91 o 
 -21   3   2     1261.81     2870.85    740.33 o 
 -19   3   2    22047.79    18931.29   1317.78 o 
 -17   3   2       42.86     -224.65    400.35 o 
 -15   3   2    47541.08    48993.69   1570.55 o 
 -13   3   2     1715.93     1754.13    451.76 o 
 -11   3   2     4795.11     6098.29    699.14 o 
  -9   3   2     2447.48     3679.67    355.82 o 
  -7   3   2   287351.81   272198.16   3098.97 o 
  -5   3   2   369025.50   371463.34   3992.39 o 
  -1   3   2    42638.71    45171.92    811.89 o 
   1   3   2    36441.86    41536.20    616.25 o 
   3   3   2      665.61     1527.48    163.72 o 
   5   3   2   119591.75   112199.98   1573.27 o 
   7   3   2    40103.95    43856.23    818.66 o 
   9   3   2     3349.11     4615.84    463.25 o 
  11   3   2    21670.48    24420.96   1020.03 o 
  13   3   2      617.16      589.63    382.88 o 
  15   3   2       22.89     -233.03    373.93 o 
  17   3   2    37906.59    33419.46   1446.24 o 
  19   3   2     8572.03     8141.68    920.90 o 
  21   3   2        8.23      389.84    633.81 o 
 -20   4   2     2303.06     3126.33    691.69 o 
 -18   4   2    16819.99    20739.16   1361.15 o 
 -16   4   2    12532.79    15810.26   1124.39 o 
 -14   4   2     1915.32     2094.77    472.85 o 
 -12   4   2    47304.43    43140.64   1342.34 o 
 -10   4   2    85923.90    83654.04   1751.34 o 
  -8   4   2     6289.33     6751.93    362.97 o 
  -6   4   2    82462.02    81830.27   1304.98 o 
   2   4   2     6481.20     5182.72    366.19 o 
   4   4   2     2596.34     4638.36    322.26 o 
   6   4   2     1203.06     1145.20    241.30 o 
   8   4   2    30163.38    28080.94    681.49 o 
  10   4   2     1991.36     2251.30    367.11 o 
  14   4   2      256.13      -43.27    380.14 o 
  16   4   2        7.93      906.10    470.72 o 
  18   4   2     1636.53     1489.57    549.90 o 
  20   4   2      245.38     -274.42    530.00 o 
 -21   5   2     2687.54     1946.72    716.40 o 
 -19   5   2    17169.49    19099.65   1408.05 o 
 -17   5   2     2260.88     2166.22    681.82 o 
 -15   5   2    63788.66    60477.60   1789.53 o 
 -13   5   2     3815.12     4085.90    591.62 o 
 -11   5   2      356.60      411.02    356.76 o 
  -9   5   2     5832.42     7026.02    524.58 o 
  -7   5   2    10725.66    10881.49    450.84 o 
  -5   5   2     5006.66     5565.81    328.06 o 
  -3   5   2   141874.27   137426.89   1736.85 o 
  -1   5   2    15865.36    14706.58    405.17 o 
   1   5   2    46918.19    44142.63   1161.07 o 
   3   5   2      727.33     1224.89    191.00 o 
   5   5   2    30547.28    28445.51    641.95 o 
   7   5   2    67085.77    63422.39   1225.62 o 
   9   5   2    10821.90    11598.80    534.26 o 
  11   5   2    47049.11    42623.29   1549.45 o 
  13   5   2      444.80       -0.93    349.36 o 
  15   5   2    47710.46    45665.65   1559.08 o 
  17   5   2        6.57      388.68    495.30 o 
  19   5   2     3887.91     4816.44   1030.24 o 
 -20   6   2    17085.59    16223.36   1315.97 o 
 -18   6   2        0.96      958.34    579.42 o 
 -16   6   2     9848.42     9150.17    896.47 o 
 -14   6   2    12097.34    12034.95    969.25 o 
 -12   6   2    16755.46    16287.89    940.67 o 
 -10   6   2       32.44      761.22    364.31 o 
  -8   6   2    49362.34    49044.31   1123.94 o 
  -6   6   2    74631.41    70408.02   1174.04 o 
  -4   6   2    52825.57    51143.43   1430.59 o 
  -2   6   2    79455.53    82632.45   1213.64 o 
   2   6   2    35819.42    41367.45    881.40 o 
   4   6   2    25488.48    24747.70    610.15 o 
   6   6   2    58508.23    55533.76   1025.79 o 
   8   6   2    67494.51    66261.02   1346.70 o 
  10   6   2    30115.78    31531.66   1376.47 o 
  12   6   2    67489.21    64039.17   1490.86 o 
  14   6   2    10580.33    12925.46    979.65 o 
  16   6   2     3627.66     4615.30    834.00 o 
  18   6   2      606.44      442.04    553.70 o 
  20   6   2     6469.77     3794.05   1015.18 o 
 -19   7   2     2960.64     2940.03    728.30 o 
 -17   7   2        1.76     1247.60    531.60 o 
 -15   7   2      853.49      415.15    437.44 o 
 -13   7   2    21130.78    23367.41    981.83 o 
 -11   7   2      390.63      211.30    351.87 o 
  -9   7   2   270896.91   268569.84   3360.34 o 
  -7   7   2    87972.88    88778.09   1820.61 o 
  -5   7   2     4541.41     4745.11    411.94 o 
  -3   7   2    54956.49    51311.39    945.78 o 
  -1   7   2    14570.27    16128.63    500.81 o 
   1   7   2       11.59      385.84    196.24 o 
   3   7   2   104568.98    99212.96   1466.73 o 
   5   7   2     2082.28     2016.40    343.53 o 
   7   7   2    10593.88    11185.68    556.90 o 
   9   7   2    62729.92    70496.59   1495.77 o 
  11   7   2     6229.61     6712.29    614.95 o 
  13   7   2      476.61       19.15    406.45 o 
  15   7   2     1937.92     2115.76    570.47 o 
  17   7   2      849.83      714.84    529.01 o 
  19   7   2     1037.42      506.27    689.50 o 
 -20   8   2     1752.91     2249.66    724.18 o 
 -18   8   2     4643.30     3411.91    725.49 o 
 -16   8   2     7917.03     8646.46    920.35 o 
 -14   8   2      938.92     2099.17    541.84 o 
 -12   8   2    14156.48    13980.84    852.82 o 
 -10   8   2    28843.86    29445.69   1111.86 o 
  -8   8   2     2452.33     3315.04    429.52 o 
  -6   8   2    56324.18    52563.35   1070.46 o 
  -4   8   2     1817.64     1675.60    282.06 o 
  -2   8   2    13031.80    14475.67    543.52 o 
   0   8   2    47142.06    42984.90    877.27 o 
   2   8   2   122522.05   122582.62   1895.05 o 
   4   8   2    75865.90    80146.78   1347.99 o 
   6   8   2        1.68      152.57    239.04 o 
   8   8   2    87942.41    87459.11   1670.77 o 
  12   8   2    45709.63    45427.62   1570.57 o 
  14   8   2     6917.93     8711.33    869.76 o 
  16   8   2      982.67       91.89    509.95 o 
  18   8   2     8118.34     8515.81   1136.25 o 
 -19   9   2     9316.75    12144.54   1252.11 o 
 -17   9   2      654.83      983.95    554.70 o 
 -15   9   2     5288.85     5480.01    745.39 o 
 -13   9   2     1907.81     3740.25    573.38 o 
 -11   9   2      110.34     -332.18    332.18 o 
  -9   9   2    45811.88    46508.22   1516.61 o 
  -7   9   2    27544.94    28584.84    828.26 o 
  -5   9   2    73800.69    79247.01   1397.36 o 
  -3   9   2    42457.71    42470.26    936.04 o 
  -1   9   2    51104.50    50178.56   1010.27 o 
   1   9   2     9322.93    10126.28    532.78 o 
   3   9   2    72734.66    75089.75   1328.16 o 
   5   9   2    78722.88    76800.43   1381.05 o 
   7   9   2      318.65      807.90    296.63 o 
  11   9   2      194.44      764.42    447.96 o 
  13   9   2    23128.53    21941.89   1089.63 o 
  15   9   2     3601.11     7078.53   1031.73 o 
  17   9   2     4523.98     5974.74   1402.90 o 
 -18  10   2      541.25     1312.45    625.26 o 
 -16  10   2    21409.01    18453.68   1263.47 o 
 -14  10   2      317.35      757.40    572.42 o 
 -12  10   2    12512.22    14084.82   1039.77 o 
 -10  10   2      771.02     1939.42    513.54 o 
  -8  10   2     8711.84    10856.54    738.20 o 
  -6  10   2    16055.86    17457.47    751.79 o 
  -4  10   2    27318.80    28186.29    814.94 o 
  -2  10   2      824.70      860.29    303.18 o 
   0  10   2     9442.09    10153.39    555.32 o 
   2  10   2   314097.16   303366.94   4010.90 o 
   4  10   2   140133.17   132372.86   2010.78 o 
   6  10   2    35518.04    31646.33    897.51 o 
   8  10   2     9025.87    10237.44    628.68 o 
  10  10   2    27409.16    30414.71   1469.89 o 
  12  10   2      202.74     -437.32    437.32 o 
  14  10   2    87060.26    81633.26   2630.19 o 
  16  10   2    10397.79    10110.68   1228.57 o 
  18  10   2     2338.21     2790.03    926.95 o 
 -17  11   2     6693.67     6573.96   1353.33 o 
 -15  11   2     5772.56     8031.16   1081.47 o 
 -13  11   2     1320.13     2120.96    598.08 o 
 -11  11   2    46021.43    45646.62   1548.36 o 
  -9  11   2    78848.84    71647.15   2326.97 o 
  -7  11   2     5256.39     6603.72    553.85 o 
  -5  11   2    23028.46    24558.25    845.30 o 
  -3  11   2    37053.02    36782.71    966.52 o 
  -1  11   2    12599.33    13297.18    660.95 o 
   1  11   2   111683.31   111900.53   2587.50 o 
   3  11   2   103175.17   110540.08   1824.27 o 
   5  11   2      916.79     2544.69    394.83 o 
   7  11   2    30960.81    29785.21   1097.62 o 
   9  11   2    28406.55    28775.38   1095.90 o 
  11  11   2      176.45     -383.38    471.68 o 
  15  11   2     5346.80     7027.80   2045.61 o 
  17  11   2     9505.14     9606.45   1465.00 o 
 -16  12   2     6095.92     8642.28   1403.16 o 
 -14  12   2     3835.85     3508.56    833.35 o 
 -12  12   2    17637.94    18926.75   1437.45 o 
 -10  12   2    57579.74    59062.63   1765.83 o 
  -8  12   2      142.97      848.87    778.97 o 
  -6  12   2     1484.61      730.47    415.13 o 
  -2  12   2    22157.46    23274.20    975.39 o 
   0  12   2     8303.87     8183.04    734.17 o 
   4  12   2      136.16      107.56    336.56 o 
   6  12   2    15067.85    16065.84    792.77 o 
   8  12   2    61182.68    57499.32   1515.09 o 
  10  12   2     7323.88     7532.54    842.60 o 
  12  12   2     4520.85     5480.48    750.20 o 
  14  12   2     4847.05     4694.48    772.95 o 
  16  12   2      109.65     1933.98    935.34 o 
 -13  13   2     7674.91     7020.62   1833.47 o 
  -9  13   2    40110.39    40750.59   1607.14 o 
  -7  13   2    29638.93    27933.61   1289.66 o 
  -5  13   2    48857.21    49157.66   1378.71 o 
  -3  13   2    18421.77    22177.35   1029.52 o 
  -1  13   2     9554.76    10306.00    823.17 o 
   1  13   2     3471.53     4429.77    888.69 o 
   3  13   2     3153.34     3376.40    505.44 o 
   5  13   2      188.00     -463.97    463.97 o 
   7  13   2    18950.79    19392.79   1181.15 o 
   9  13   2    22377.40    21629.38   2010.41 o 
  11  13   2     1168.41     1280.66   1015.56 o 
  13  13   2     1125.12     1162.67    923.98 o 
  15  13   2     2218.73     1995.10   1909.23 o 
 -14  14   2     4409.85     5781.65   1131.19 o 
 -12  14   2      152.01     2745.21   1464.76 o 
 -10  14   2        2.33      826.88    986.19 o 
  -8  14   2     6469.12     7218.90    699.18 o 
  -6  14   2     3467.89     2272.96    597.97 o 
  -4  14   2     9069.75     8580.23    742.04 o 
  -2  14   2     8402.24     7241.48    763.66 o 
   0  14   2    11738.53    12976.58   1169.73 o 
   2  14   2     8942.19     9007.45    980.89 o 
   4  14   2    27826.35    24275.37   1565.38 o 
   6  14   2     1155.56     1193.87    642.18 o 
   8  14   2     1768.46     1273.59    619.67 o 
  10  14   2      100.30       79.83    802.67 o 
  12  14   2     1216.66     1320.33   1000.89 o 
  14  14   2      496.96      250.96   1016.95 o 
 -13  15   2      414.70     1558.36    909.49 o 
 -11  15   2    13904.85    18097.32   2944.67 o 
  -9  15   2      912.67     1007.65   1328.38 o 
  -7  15   2      406.93     1727.40   1219.79 o 
  -5  15   2      402.16     1208.32    599.94 o 
  -3  15   2     9544.43     7837.90   1235.40 o 
  -1  15   2     3187.21     2624.65   1127.61 o 
   1  15   2    15153.09    14673.28   1276.39 o 
   3  15   2     6200.10     7275.58   1410.80 o 
   5  15   2     5752.92     8081.83   1036.58 o 
   7  15   2      397.41      103.26    600.71 o 
   9  15   2     1896.59     2982.75   1048.62 o 
  11  15   2     6902.88     7497.33   1548.10 o 
  13  15   2     3052.33     2447.97   1248.23 o 
 -12  16   2      465.57     1880.39   1656.69 o 
 -10  16   2      858.58     2815.87   1517.79 o 
  -8  16   2     2531.73     2199.66   1373.84 o 
  -6  16   2    38928.15    36111.30   2818.39 o 
  -4  16   2     1719.13     3392.82    979.56 o 
  -2  16   2     6283.54     6226.93   1344.80 o 
   0  16   2     1601.33     1929.02    938.81 o 
   2  16   2     4800.65     4888.43    901.63 o 
   4  16   2     1149.98     1135.17    654.87 o 
   6  16   2     1380.09      818.36    682.56 o 
   8  16   2     1737.95     1343.87   1207.16 o 
  10  16   2      267.29     1601.62   1047.22 o 
  -9  17   2      384.78     -972.30   1323.33 o 
  -7  17   2     2282.49     1328.38   1222.31 o 
  -3  17   2      130.60     -251.91   1000.08 o 
  -1  17   2     6930.34     5840.80    985.82 o 
   1  17   2      143.97      272.80    626.81 o 
   3  17   2      870.53     1415.20    702.70 o 
   5  17   2     6185.99     8145.60   1867.56 o 
   7  17   2    36530.82    29254.14   1918.77 o 
   9  17   2     3040.12     3917.63   2016.57 o 
  -8  18   2     1012.04     2737.58   1535.47 o 
  -6  18   2      558.40     1815.41    895.68 o 
  -4  18   2      260.14      588.43   1270.30 o 
  -2  18   2      196.90     1204.64   1434.45 o 
   0  18   2        2.86     -745.01   1040.48 o 
   2  18   2     1656.21     2683.79    984.84 o 
   4  18   2     2154.74     4518.47    948.16 o 
   6  18   2     2741.40     3946.88    987.07 o 
  -3  19   2     1445.43      171.73   1570.83 o 
  -1  19   2     7093.57     6333.81   2121.37 o 
   1  19   2      504.77     -494.89    862.28 o 
   3  19   2     4989.93     6803.75   1524.71 o 
 -21   1   3      244.16      577.69    588.79 o 
 -19   1   3     4219.02     5351.79    822.35 o 
 -17   1   3    12553.94    11221.17    983.38 o 
 -15   1   3    48079.54    45908.78   2050.76 o 
 -13   1   3     5680.60     5969.02    656.68 o 
 -11   1   3       41.46      -39.92    231.58 o 
  -9   1   3    58331.68    58434.52   1672.27 o 
  -7   1   3     4578.21     3770.54    281.78 o 
  -5   1   3    27109.79    31348.99    921.47 o 
  -1   1   3   413496.97   410565.28   5170.50 o 
   5   1   3    65865.48    64841.07    973.86 o 
   7   1   3    17545.46    20741.98    575.51 o 
   9   1   3   168484.91   170220.23   2217.98 o 
  11   1   3    15887.27    17019.92    858.55 o 
  13   1   3    29400.11    26307.13   1111.61 o 
  15   1   3       23.38       99.61    389.11 o 
  17   1   3    70420.68    67040.22   2362.12 o 
  19   1   3     6450.05     5548.83    806.69 o 
  21   1   3     2221.46     1283.69    673.32 o 
 -22   2   3     1839.10     2291.51    765.56 o 
 -20   2   3      760.06     -475.02    550.85 o 
 -18   2   3    17288.81    20985.88   1348.91 o 
 -16   2   3       17.41      968.98    472.12 o 
 -14   2   3    32158.61    28850.49   1502.17 o 
 -12   2   3    17589.84    18622.43   1534.61 o 
 -10   2   3   136862.64   134613.61   2085.49 o 
  -8   2   3    11691.84    11994.82    537.19 o 
  -6   2   3   201660.69   185984.77   2430.08 o 
  -4   2   3   101514.80   110378.05   1357.09 o 
  -2   2   3    27555.05    31313.98    554.51 o 
   0   2   3     1890.04     2753.56    209.22 o 
   2   2   3     1352.17     2614.32    162.33 o 
   4   2   3   498749.38   507468.88   5293.73 o 
   6   2   3   564432.56   556789.25   5881.80 o 
   8   2   3    36442.75    42819.98    844.16 o 
  10   2   3     1222.06     1403.41    240.27 o 
  12   2   3     1388.58      416.04    396.37 o 
  14   2   3    25566.21    21990.64   1193.28 o 
  16   2   3    22378.67    23490.52   1340.69 o 
  18   2   3     7788.01    10223.29   1002.42 o 
 -21   3   3     2194.55     3423.09    738.83 o 
 -19   3   3     2087.33     3274.56   1003.88 o 
 -17   3   3     4392.96     4361.16    691.33 o 
 -15   3   3     2651.28     3980.37    675.01 o 
 -11   3   3      237.10     -315.72    393.97 o 
  -9   3   3    13688.25    10746.33    594.85 o 
  -7   3   3    22883.33    18686.30    735.75 o 
  -5   3   3     4953.98     4939.55    264.90 o 
   3   3   3   116297.62   124944.95   1725.00 o 
   5   3   3   134420.63   122622.44   1597.36 o 
   9   3   3    30102.60    31597.34    901.08 o 
  11   3   3   100393.52    99735.66   2466.01 o 
  13   3   3    12318.78    14106.61    949.99 o 
  15   3   3      854.74     1548.79    578.29 o 
  17   3   3     3142.31     4531.98    699.79 o 
  19   3   3     8752.09     9663.25   1431.09 o 
 -20   4   3    20670.68    18395.63   1364.75 o 
 -18   4   3    50807.23    45095.93   1648.95 o 
 -16   4   3    49252.91    45315.73   1563.26 o 
 -14   4   3    30485.41    28914.99   1380.42 o 
 -12   4   3     7471.31     8491.03    610.19 o 
 -10   4   3    50586.55    48922.32   2068.37 o 
  -8   4   3    17486.20    19269.70    638.63 o 
  -6   4   3    87481.98    81619.52   1313.79 o 
  -4   4   3    69773.94    68939.91   1241.22 o 
  -2   4   3    44677.49    44305.20    711.52 o 
   0   4   3   661944.38   704762.81   7179.42 o 
   2   4   3   131658.13   134823.03   1646.35 o 
   4   4   3     5251.21     5354.74    299.60 o 
   6   4   3    85966.21    89515.41   1332.54 o 
   8   4   3     1517.21     3174.79    447.81 o 
  10   4   3    49538.82    46108.90   1269.86 o 
  12   4   3    48024.20    46186.53   1710.86 o 
  14   4   3   107160.32    98209.45   2306.95 o 
  16   4   3     1879.15     2202.73    573.00 o 
  18   4   3    14319.38    13965.35   1186.55 o 
  20   4   3     2315.51     2703.21    720.89 o 
 -21   5   3     5181.52     3567.54    759.69 o 
 -19   5   3     7769.50     9274.33    950.55 o 
 -17   5   3    10987.92    12369.55   1047.37 o 
 -15   5   3    51288.26    48445.51   1600.66 o 
 -13   5   3     7155.21     6371.15    683.01 o 
 -11   5   3    14938.04    12443.33   1395.16 o 
  -7   5   3    14084.98    16423.97    518.21 o 
  -5   5   3    14883.75    13053.17    582.84 o 
  -3   5   3   453609.47   447954.03   5837.57 o 
  -1   5   3   339164.16   324136.84   3531.79 o 
   1   5   3    41818.13    48755.95    796.44 o 
   5   5   3      956.56     1905.55    281.96 o 
   7   5   3    10943.53    13107.79    685.37 o 
   9   5   3    48154.89    44263.72   1330.45 o 
  11   5   3    20587.87    22105.82   1037.39 o 
  13   5   3      447.03      224.18    387.62 o 
  15   5   3     4717.69     4815.92    698.68 o 
  17   5   3      587.99      226.36    463.28 o 
  19   5   3     1039.17     1226.66    854.79 o 
 -20   6   3     1069.38     1205.88    639.37 o 
 -18   6   3    20598.92    22394.81   1421.50 o 
 -16   6   3       65.61     -302.94    438.51 o 
 -14   6   3     5773.04     6639.54    724.49 o 
 -12   6   3    43503.16    39180.32   1539.38 o 
 -10   6   3    35414.48    31616.62   1093.07 o 
  -8   6   3    85712.73    88476.89   1425.58 o 
  -6   6   3    57009.92    51827.71    970.07 o 
  -4   6   3   233068.23   223398.14   2965.64 o 
  -2   6   3    11064.93    12354.84    458.45 o 
   0   6   3   219167.64   218955.61   2570.84 o 
   2   6   3    39786.31    43649.35    799.95 o 
   4   6   3    16919.77    17854.93    518.96 o 
   6   6   3       12.60     -146.69    184.82 o 
   8   6   3   119482.93   123279.67   1832.31 o 
  10   6   3    18518.08    20577.99    869.97 o 
  12   6   3     5177.89     5318.42    542.05 o 
  14   6   3    66054.28    68134.32   1916.63 o 
  16   6   3     8202.85     9867.30   1017.00 o 
  18   6   3     1992.85     1845.36    606.15 o 
  20   6   3       54.11       67.57    787.16 o 
 -19   7   3     4659.01     6562.79    882.54 o 
 -17   7   3     5483.38     5333.48   1205.09 o 
 -15   7   3    20801.38    21006.29   1250.68 o 
 -13   7   3    28098.60    26427.28   2359.83 o 
 -11   7   3    37628.45    36086.73   1292.04 o 
  -9   7   3    45098.91    46764.66   1358.08 o 
  -7   7   3    30626.50    32031.40    831.62 o 
  -5   7   3    38940.24    40138.38    963.91 o 
  -3   7   3     2867.81     1973.91    250.68 o 
  -1   7   3    42321.36    42640.04    880.40 o 
   1   7   3   171232.91   175839.94   2216.54 o 
   3   7   3    53996.87    56798.33   1009.50 o 
   5   7   3     4597.13     5373.06    393.88 o 
   7   7   3    61183.83    55904.41   1106.97 o 
   9   7   3   197878.50   191521.91   2622.03 o 
  11   7   3      706.64     1805.76    474.78 o 
  13   7   3     1543.14     1957.45    462.12 o 
  15   7   3     1552.00     1804.28    547.15 o 
  17   7   3     4601.55     3553.07    850.61 o 
  19   7   3     1392.55     3353.96    901.17 o 
 -20   8   3    16492.73    15681.09   1346.16 o 
 -18   8   3     3852.97     3812.30    681.32 o 
 -16   8   3      125.47      127.98    463.18 o 
 -14   8   3      915.86     1064.93    590.24 o 
 -12   8   3      520.65      638.98    435.69 o 
 -10   8   3    20190.13    22797.41    936.42 o 
  -8   8   3    40177.80    41597.57    979.43 o 
  -6   8   3    14456.82    15902.34    728.42 o 
  -4   8   3    14440.45    15589.37    729.79 o 
  -2   8   3    12238.31    14632.19    542.41 o 
   0   8   3    81582.15    79863.45   1483.58 o 
   2   8   3    87696.03    86358.11   1442.72 o 
   4   8   3    38645.52    38887.98    873.75 o 
   6   8   3     6835.74     7815.42    482.54 o 
   8   8   3    92318.41    94344.10   1762.03 o 
  10   8   3    36036.78    30146.50    995.88 o 
  12   8   3    11837.86    14496.33    898.02 o 
  14   8   3    36989.26    37764.05   1455.70 o 
  16   8   3     3938.03     3196.53    793.07 o 
  18   8   3     2507.27     3285.01    876.12 o 
 -19   9   3       63.52      851.06    668.93 o 
 -17   9   3     2377.51     4025.68    720.79 o 
 -15   9   3     4646.30     5069.96    748.11 o 
 -13   9   3    38870.43    35892.20   1597.67 o 
 -11   9   3     3866.42     6407.14    698.68 o 
  -9   9   3    23729.06    25644.19    964.07 o 
  -7   9   3    12553.66    15038.42    678.36 o 
  -5   9   3    19131.16    18958.85    706.03 o 
  -3   9   3    27435.42    29498.21    773.04 o 
  -1   9   3    84602.17    88670.60   1600.39 o 
   1   9   3    26727.71    24696.56    695.86 o 
   3   9   3    65272.41    61704.34   1169.56 o 
   5   9   3     8616.51    10777.64    643.06 o 
   7   9   3    15822.76    17278.13    710.60 o 
   9   9   3     1876.70     2133.16    422.77 o 
  11   9   3    28231.60    26901.68   1022.93 o 
  13   9   3    10163.20    11836.12   1002.08 o 
  15   9   3    16165.79    13940.28   1320.70 o 
  17   9   3     2652.82     3575.15    870.02 o 
 -18  10   3     3111.36     3567.36    868.28 o 
 -14  10   3      959.90     1644.93    553.71 o 
 -12  10   3     3415.04     3159.29    617.66 o 
 -10  10   3    42410.94    39061.63   1362.27 o 
  -6  10   3      823.49      721.90    322.97 o 
  -4  10   3    14474.32    15993.64    677.94 o 
  -2  10   3     3444.85     6083.44    488.79 o 
   0  10   3     4178.00     4985.91    675.99 o 
   4  10   3    73685.80    71855.79   1361.74 o 
   6  10   3    11218.59    14396.80    696.93 o 
   8  10   3     5095.27     5845.89    516.19 o 
  10  10   3       96.21      850.13    411.39 o 
  12  10   3     2198.13     2024.61    657.01 o 
  14  10   3     8754.89    11534.64   1201.72 o 
  16  10   3     1086.49     1292.18    734.73 o 
 -17  11   3      476.64     1871.38    722.55 o 
 -15  11   3     2514.71     5136.21   1224.24 o 
 -13  11   3     4710.29     3491.29    656.50 o 
 -11  11   3    15764.98    15429.14   1966.43 o 
  -9  11   3      768.52     1492.82    597.44 o 
  -7  11   3     6608.37     8276.61    600.90 o 
  -5  11   3      152.16      330.29    317.10 o 
  -3  11   3    45294.12    42527.20   1112.10 o 
  -1  11   3    41702.92    39306.50   1057.22 o 
   1  11   3    39480.91    42703.06   1025.67 o 
   3  11   3    22534.52    27618.44    851.84 o 
   5  11   3        6.70     1081.53    384.00 o 
   7  11   3     1345.23     1780.27    377.32 o 
   9  11   3     1853.22     3753.49    638.86 o 
  11  11   3     9451.55     8846.94   1108.22 o 
  13  11   3     7512.54     8554.69    892.42 o 
  15  11   3     1963.23     2262.58    901.69 o 
  17  11   3      158.97     2701.52   1205.22 o 
 -16  12   3      612.55     1072.22   1608.71 o 
 -14  12   3     8287.90     8478.89    935.71 o 
 -12  12   3     4158.33     6263.75    923.66 o 
 -10  12   3    62423.51    65747.04   2157.88 o 
  -8  12   3    36369.54    33147.87   1402.66 o 
  -6  12   3     6509.36     7187.96    792.54 o 
  -4  12   3    35643.83    29205.29   1253.63 o 
   0  12   3      122.81     -286.62    286.62 o 
   2  12   3    24174.49    23505.47   1353.01 o 
   4  12   3      892.14     2400.47    451.07 o 
   6  12   3        4.89      -28.90    409.80 o 
   8  12   3    53315.42    54469.13   1477.11 o 
  10  12   3     7605.73     7411.99   1121.98 o 
  12  12   3       20.73     -367.43    696.59 o 
  14  12   3     1572.05     2525.42    654.33 o 
  16  12   3     2962.59     2582.85   1187.30 o 
 -15  13   3     3699.84     6555.44   1303.85 o 
 -11  13   3    19433.64    18728.29   1418.32 o 
  -7  13   3      995.64      636.08    576.66 o 
  -5  13   3    24040.48    27247.09   1188.42 o 
  -3  13   3     5528.68     7888.99    887.46 o 
  -1  13   3     4901.78     4378.64    614.48 o 
   1  13   3      237.48      210.62    333.79 o 
   3  13   3    21147.68    20589.70   1187.91 o 
   5  13   3     2658.12     2723.69    634.43 o 
   7  13   3    47735.73    42695.52   2224.64 o 
   9  13   3      143.84     1590.57    636.08 o 
  11  13   3     1075.77     -141.61    873.79 o 
  13  13   3      814.53     1340.92    722.95 o 
  15  13   3     1211.11     1106.71    957.17 o 
 -14  14   3      177.23     1213.28    753.34 o 
 -12  14   3    23209.55    20937.16   1951.54 o 
 -10  14   3      740.32      155.42    620.42 o 
  -8  14   3     3025.49     3081.79    798.41 o 
  -6  14   3    15537.85    15880.98   1074.72 o 
  -4  14   3    67164.00    62623.38   1758.43 o 
  -2  14   3      540.80     1207.59    508.36 o 
   0  14   3    44088.04    44297.86   1537.20 o 
   2  14   3     1882.00     1482.61    507.77 o 
   4  14   3     3976.03     3090.03    663.38 o 
   6  14   3     1582.25     3253.09    994.40 o 
   8  14   3    13481.03    16083.84   1144.19 o 
  10  14   3       39.60       50.59    822.03 o 
  12  14   3      788.38      163.76    921.72 o 
  14  14   3     8142.43     6274.23   2863.85 o 
 -13  15   3     1764.75     2661.00   1101.65 o 
 -11  15   3     3886.20     3986.82   1500.11 o 
  -9  15   3    13316.34    11273.58   2020.35 o 
  -7  15   3     1534.47      806.43    799.67 o 
  -5  15   3    41775.70    36727.08   2449.96 o 
  -3  15   3    18734.13    20460.72   1512.09 o 
  -1  15   3    40983.00    43250.13   2375.20 o 
   1  15   3    25644.32    28453.25   1728.25 o 
   3  15   3       10.47      453.39    536.08 o 
   5  15   3     1133.81     1082.99   1153.11 o 
   7  15   3     1034.35      393.18    621.29 o 
   9  15   3    10005.84     8914.08   1482.43 o 
  11  15   3      163.99     -389.94    954.28 o 
  13  15   3     5505.14     5584.41   1433.79 o 
 -12  16   3      664.29     2409.77   1130.26 o 
 -10  16   3     5565.03     6550.24   1304.44 o 
  -8  16   3     9992.61    11894.50   2093.59 o 
  -6  16   3    44439.06    56908.32   4260.42 o 
  -4  16   3    12201.74    11607.07   1205.51 o 
  -2  16   3      155.14       74.86    561.61 o 
   0  16   3     1754.22     1643.25    729.87 o 
   2  16   3     3553.32     4091.51    841.10 o 
   4  16   3    16057.80    17581.88   1965.46 o 
   6  16   3      168.77     -204.99    825.72 o 
   8  16   3     4183.32     5700.37   1290.93 o 
  10  16   3     7928.42     7015.82   1487.33 o 
  -9  17   3     2375.72     1798.11   1368.79 o 
  -7  17   3     8606.57    10445.23   2366.34 o 
  -5  17   3     1382.73     2775.46   1376.37 o 
  -3  17   3     3589.44     1507.84    964.87 o 
  -1  17   3      278.54     -248.11    580.76 o 
   1  17   3      377.81      672.57    645.86 o 
   3  17   3       20.62      967.37    660.71 o 
   5  17   3     2822.19     3072.83    923.15 o 
   9  17   3     1774.31     1744.88   1070.19 o 
  -8  18   3       58.03      934.41   1252.62 o 
  -6  18   3     6153.68     8568.83   2154.20 o 
  -4  18   3     5627.06     8096.57   2280.47 o 
  -2  18   3     3636.00     3072.29    981.99 o 
   0  18   3     4113.54     4730.19    960.45 o 
   2  18   3      533.50      802.18    908.73 o 
   4  18   3     7760.63     9214.84   1229.53 o 
   6  18   3    22860.18    21851.72   1806.54 o 
  -3  19   3      355.82    -1280.40   1368.79 o 
  -1  19   3     2650.53     2862.86   1096.50 o 
   1  19   3      805.16     1264.71   1039.87 o 
   3  19   3       26.23     -827.05   1000.08 o 
 -22   0   4     9448.93    11122.33   1639.56 o 
 -20   0   4     4979.32     4445.18   1080.89 o 
 -18   0   4     1037.44     1539.88    817.85 o 
 -16   0   4     2278.52     2076.55    775.48 o 
 -12   0   4     2904.82     4271.11    772.48 o 
 -10   0   4    98122.44    88880.45   2563.45 o 
  -8   0   4   197886.78   191583.72   3231.76 o 
  -6   0   4   176002.58   160912.23   2697.71 o 
  -4   0   4   442807.97   456786.47   6686.42 o 
   0   0   4    27969.28    24109.35    553.26 o 
   2   0   4   135100.31   131468.83   2170.44 o 
   4   0   4     7673.52     7888.91    463.38 o 
   6   0   4       59.92      949.19    264.24 o 
   8   0   4    48406.59    51303.35   1346.82 o 
  10   0   4   122097.18   122421.04   2542.45 o 
  12   0   4   113118.20   103434.45   5732.75 o 
  14   0   4    23658.00    22249.10   2260.27 o 
  16   0   4    21745.66    23966.57   1914.21 o 
  18   0   4    28757.22    26097.58   2166.83 o 
  20   0   4     1068.88     -484.71    749.63 o 
 -21   1   4     9607.18     9432.63   1005.28 o 
 -19   1   4     1442.49     2328.63   1052.36 o 
 -17   1   4    12960.78    13579.16   1216.07 o 
 -15   1   4    15931.04    15892.53   1041.14 o 
 -13   1   4    21490.45    21458.26   1076.37 o 
 -11   1   4    15779.48    15782.79    865.59 o 
  -9   1   4    26266.59    25179.02    772.32 o 
  -7   1   4     8860.26     8718.67    435.09 o 
  -5   1   4        9.65       83.65    127.13 o 
   1   1   4    28881.79    33043.34    646.47 o 
   3   1   4   241274.14   254581.64   2795.49 o 
   5   1   4   239302.67   230550.70   2662.94 o 
   7   1   4    10055.65    11582.98    566.97 o 
   9   1   4    33111.51    35424.38    800.69 o 
  11   1   4        5.42      679.67    295.73 o 
  13   1   4     2523.95     2216.72    455.46 o 
  15   1   4      483.28     -211.17    383.68 o 
  17   1   4     3225.76     4378.95    695.50 o 
  19   1   4     2256.69     3437.90    664.72 o 
 -22   2   4      613.45     1222.71    698.98 o 
 -20   2   4       82.77      -68.75    513.70 o 
 -18   2   4      932.82     1819.29    565.43 o 
 -16   2   4      240.34      961.50    484.31 o 
 -14   2   4       17.39      661.89    364.02 o 
 -12   2   4      412.46      669.00    563.61 o 
 -10   2   4     1627.36     2600.66    612.08 o 
  -8   2   4    13746.29    11932.55    604.36 o 
  -6   2   4     4734.29     7422.07    356.89 o 
  -4   2   4   373716.34   354519.50   3768.78 o 
  -2   2   4   147525.92   141693.58   1788.81 o 
   4   2   4   203979.59   219447.36   2512.59 o 
   6   2   4    57475.25    64731.21   1048.73 o 
   8   2   4     5776.37     8998.03    446.27 o 
  10   2   4    19944.05    20704.88    649.51 o 
  12   2   4     3086.75     2136.76    494.22 o 
  14   2   4    15333.93    15818.35   1281.64 o 
  16   2   4        7.79     -346.07    394.97 o 
  18   2   4      202.40      347.32    521.37 o 
  20   2   4      828.34     2853.35    742.43 o 
 -21   3   4     4447.89     5574.16    951.53 o 
 -19   3   4    20374.11    17819.64   1243.24 o 
 -17   3   4     1231.71     1911.52    541.30 o 
 -15   3   4    26470.66    25734.92   1242.37 o 
 -13   3   4    33280.09    29863.97   1196.15 o 
 -11   3   4    77315.09    75532.55   1491.40 o 
  -9   3   4    33261.11    33580.74    874.81 o 
  -7   3   4   259536.28   239370.63   2790.26 o 
  -5   3   4    92584.61    89879.46   1237.12 o 
  -3   3   4    12449.04    11165.62    315.19 o 
  -1   3   4   178080.50   194864.73   2400.16 o 
   1   3   4   947950.69  1006463.13  11167.90 o 
   3   3   4   357222.88   372234.84   3984.01 o 
   5   3   4   205803.69   208755.73   2479.69 o 
   7   3   4    53950.39    60345.15   1434.54 o 
   9   3   4     6444.50     7741.48    449.53 o 
  11   3   4   243579.03   242268.81   3486.99 o 
  13   3   4      396.17     -322.88    322.88 o 
  15   3   4    11722.17    12411.39   1011.87 o 
  17   3   4     9361.86    10311.97    983.36 o 
  19   3   4     5034.10     5400.80    856.12 o 
 -20   4   4     3520.79     2549.91    646.01 o 
 -18   4   4    17132.20    17454.58   1246.67 o 
 -16   4   4    23459.60    23852.29   1326.12 o 
 -14   4   4     7035.71     8457.44    774.07 o 
 -12   4   4    20746.42    24914.46    919.87 o 
 -10   4   4     1293.99     1569.07    354.65 o 
  -8   4   4    17057.08    15408.60    527.62 o 
  -6   4   4    16866.33    18158.34    497.61 o 
  -4   4   4    99587.89   113047.79   1708.42 o 
  -2   4   4   343076.94   365088.44   4305.96 o 
   2   4   4   304188.63   325135.53   3532.16 o 
   4   4   4      900.33     1260.73    219.24 o 
   6   4   4   127286.41   119730.24   1716.71 o 
  10   4   4   142939.58   142920.38   3051.80 o 
  12   4   4    34393.43    34658.03   1549.24 o 
  14   4   4     6803.36     5603.28    690.05 o 
  16   4   4     2593.30     3065.27    620.77 o 
  18   4   4     1485.03     1637.66    592.14 o 
  20   4   4      326.02     1611.28    668.89 o 
 -21   5   4     4581.08     4257.56    822.75 o 
 -19   5   4    27184.63    22673.86   1473.17 o 
 -17   5   4     5893.46     6665.58    977.27 o 
 -15   5   4    72463.55    68114.81   1908.39 o 
 -13   5   4    73709.41    72577.65   1851.71 o 
 -11   5   4    23000.84    22577.82    950.87 o 
  -9   5   4     4466.31     3944.49    333.14 o 
  -7   5   4    29486.66    30372.32    695.51 o 
  -5   5   4    13369.95    12920.71    449.77 o 
  -3   5   4    26969.80    26335.64    670.14 o 
  -1   5   4   329937.00   319644.03   3793.38 o 
   1   5   4    31801.88    30953.39    690.26 o 
   3   5   4   178631.23   177092.30   2155.87 o 
   5   5   4    10567.88     9342.73    492.23 o 
   7   5   4     2863.50     3166.76    323.07 o 
   9   5   4     1773.46     2497.10    441.79 o 
  11   5   4   140889.89   137939.48   2358.24 o 
  13   5   4    33992.93    29557.11   1213.61 o 
  15   5   4    27738.90    34713.34   1408.01 o 
  17   5   4    23796.15    26566.88   1516.89 o 
  19   5   4        0.56     -140.21    579.04 o 
 -20   6   4      716.17      204.34    599.40 o 
 -18   6   4     4866.68     7360.39    868.49 o 
 -16   6   4     8798.32     7846.82    956.49 o 
 -14   6   4    81504.96    80258.98   2679.19 o 
 -12   6   4     9202.26    10253.67    890.51 o 
 -10   6   4      804.23     1613.27    360.29 o 
  -8   6   4      122.32      622.70    248.88 o 
  -6   6   4      234.31      851.72    220.62 o 
  -4   6   4   118237.56   111354.34   1756.60 o 
  -2   6   4   242320.70   251895.55   2904.45 o 
   0   6   4    25407.94    30312.86    623.95 o 
   2   6   4    42634.67    42710.16    783.84 o 
   4   6   4    39685.28    40566.06   1288.09 o 
   6   6   4     3783.11     4515.01    411.12 o 
   8   6   4    47713.59    47901.14   1019.05 o 
  10   6   4    27790.45    28815.25    971.30 o 
  12   6   4     2546.21     3698.20    501.90 o 
  14   6   4    23527.04    21206.33   1212.91 o 
  16   6   4    11072.29    12297.73   1085.17 o 
  18   6   4      930.14      996.34    759.83 o 
 -19   7   4       18.37      284.73    575.46 o 
 -17   7   4      679.18      961.18    516.31 o 
 -15   7   4      848.75      581.85    644.46 o 
 -13   7   4    19032.06    22601.48   1445.19 o 
 -11   7   4       47.78      957.27    392.49 o 
  -9   7   4    25116.31    26017.96    833.39 o 
  -7   7   4     5535.36     6331.23    465.69 o 
  -5   7   4    31311.75    30219.84    919.62 o 
  -3   7   4    49374.89    47222.17    889.47 o 
  -1   7   4     6282.58     7903.31    383.76 o 
   1   7   4    42509.60    44831.60   1281.12 o 
   3   7   4    13961.69    15553.82    551.15 o 
   5   7   4    48945.33    49286.45    985.15 o 
   7   7   4    34132.64    33311.91   1060.90 o 
   9   7   4   115437.91   116820.44   1867.24 o 
  11   7   4     1975.73     1919.66    411.19 o 
  13   7   4      519.15      772.88    403.34 o 
  15   7   4       20.15       57.48    436.91 o 
  17   7   4     9986.50    10367.82   1618.10 o 
  19   7   4     3419.17     2901.63    927.14 o 
 -20   8   4      218.28     -303.78    640.46 o 
 -18   8   4    15485.16    14325.93   1175.06 o 
 -16   8   4     8119.60     7286.36    846.50 o 
 -14   8   4      976.99     1129.61    553.91 o 
 -12   8   4     7252.46     8401.62    690.40 o 
 -10   8   4    20386.38    20657.03   1023.50 o 
  -8   8   4    25528.12    24973.05    837.58 o 
  -6   8   4     3484.84     4771.68    802.26 o 
  -4   8   4     1316.89     1610.91    289.38 o 
  -2   8   4    26291.28    27982.34    876.86 o 
   0   8   4    92492.02    90741.18   1400.68 o 
   2   8   4    95458.21    95565.77   1465.31 o 
   4   8   4     1645.71     2414.47    316.54 o 
   6   8   4     1301.78     1069.66    280.11 o 
   8   8   4    11240.38    11668.34   1191.60 o 
  10   8   4      232.13      239.23    374.96 o 
  12   8   4     1669.04     1711.48    459.48 o 
  14   8   4     1473.68     2014.87    649.21 o 
  16   8   4       23.96       28.04    603.90 o 
  18   8   4      823.11     2314.17   1451.02 o 
 -19   9   4     1494.73     3037.42    711.88 o 
 -17   9   4      101.39     -284.85    475.04 o 
 -15   9   4       30.70     1147.79    648.18 o 
 -13   9   4     4815.64     6316.08    674.71 o 
 -11   9   4     3621.56     4065.04    530.21 o 
  -9   9   4     9270.80    10468.09    673.96 o 
  -5   9   4    18269.01    17723.99    752.03 o 
  -3   9   4    10345.46    12493.79    601.86 o 
  -1   9   4    21569.67    25688.21    702.55 o 
   1   9   4      712.50     1313.03    269.61 o 
   3   9   4      154.17      474.80    239.22 o 
   5   9   4     6197.94     6022.53    536.19 o 
   7   9   4    23640.84    23918.77    780.55 o 
   9   9   4    10801.62     9780.61    701.90 o 
  11   9   4     1843.87     1620.32    517.35 o 
  13   9   4    14905.02    16365.52   1149.92 o 
  15   9   4     5633.73     4937.01    950.49 o 
  17   9   4      487.60      540.00    692.77 o 
 -18  10   4     7961.88     8752.33   1186.86 o 
 -16  10   4      285.36      230.75    491.26 o 
 -14  10   4    49893.15    47313.73   1431.23 o 
 -12  10   4    18004.14    18943.43   1009.59 o 
 -10  10   4      335.13     1325.70    540.26 o 
  -8  10   4     1822.65     2132.10    433.38 o 
  -6  10   4       51.67      608.97    348.33 o 
  -4  10   4    16742.35    17575.72    750.44 o 
  -2  10   4    98720.73    98010.17   2336.61 o 
   0  10   4    12597.67    12462.92    688.19 o 
   2  10   4    51428.38    48348.78   1050.27 o 
   4  10   4    10006.26    12600.15    631.39 o 
   6  10   4    58843.93    53732.23   1170.89 o 
   8  10   4    29188.03    32555.29   1400.88 o 
  10  10   4    32685.04    33800.81   2160.94 o 
  12  10   4      107.69      607.00    530.84 o 
  14  10   4      686.38     1058.41    683.43 o 
  16  10   4     2848.76     3253.95    888.01 o 
 -17  11   4     1888.87     3249.67    810.30 o 
 -15  11   4      540.20     1401.60   1126.81 o 
 -13  11   4    11246.54     9249.04   1134.85 o 
 -11  11   4    18077.54    17819.36   1552.11 o 
  -9  11   4     7053.65     5942.75    688.67 o 
  -7  11   4    73811.63    73588.97   1828.77 o 
  -5  11   4     7125.36     8107.80    743.87 o 
  -3  11   4    10983.80    14122.46    865.49 o 
  -1  11   4     3254.74     4947.84    704.14 o 
   1  11   4    99087.56    98670.50   1886.98 o 
   3  11   4    36973.48    38486.70    986.31 o 
   5  11   4     9411.39    12220.59   1007.81 o 
   7  11   4     4556.15     5349.14    594.74 o 
   9  11   4    11974.46    12355.31    961.20 o 
  11  11   4    16924.79    21043.44   1695.36 o 
  13  11   4     4985.06     5616.33    811.28 o 
  15  11   4     3268.96     3964.76   1500.11 o 
  17  11   4     2416.35     3309.14   2884.06 o 
 -16  12   4       10.09     2154.33   1056.29 o 
 -14  12   4      516.05     1115.35    903.74 o 
 -12  12   4    16004.52    19312.08   1276.17 o 
 -10  12   4     8777.26    10915.35   1005.34 o 
  -8  12   4      893.34     2032.07    543.60 o 
  -6  12   4     3549.66     4751.34    667.44 o 
  -4  12   4     8330.20     9421.90    717.75 o 
  -2  12   4    65181.11    58340.28   1975.15 o 
   0  12   4     4004.93     3877.19    515.93 o 
   2  12   4     6156.02     9521.11    691.87 o 
   4  12   4      303.53      201.99    451.27 o 
   6  12   4    81062.44    74190.32   2101.07 o 
   8  12   4    26214.83    28077.23   1330.37 o 
  10  12   4     6555.74     5347.42    894.69 o 
  12  12   4      697.80       41.32    594.99 o 
  14  12   4     1295.74     3337.86    859.24 o 
  16  12   4     3469.90     5313.86   2779.25 o 
 -15  13   4      451.54     2399.01    820.63 o 
 -13  13   4    39019.46    37043.94   1576.84 o 
 -11  13   4     3660.25     4249.18    737.56 o 
  -9  13   4    12551.00    15419.94   1113.66 o 
  -7  13   4      844.80     1224.67    435.11 o 
  -5  13   4    67807.38    66599.52   2293.46 o 
  -3  13   4    62419.03    58201.25   1500.65 o 
  -1  13   4    11510.84    11430.69    785.06 o 
   1  13   4    12798.77    14406.35   1201.45 o 
   3  13   4     6898.86     8889.36    859.53 o 
   5  13   4    14434.25    11726.93    984.42 o 
   7  13   4    12873.00    17864.02   1156.10 o 
   9  13   4    17479.63    17037.33   1393.53 o 
  11  13   4     1670.47     2087.64    750.75 o 
  13  13   4     1224.95     2955.49    857.70 o 
  15  13   4     2508.62     3695.09   3194.68 o 
 -14  14   4     1988.95     2434.63    759.35 o 
 -12  14   4     7435.40     8554.84    981.79 o 
 -10  14   4     3457.47     3543.20    815.79 o 
  -8  14   4    26574.28    26244.39   1200.69 o 
  -6  14   4    14838.83    15359.41    982.43 o 
  -4  14   4    29333.19    28457.40   1135.73 o 
  -2  14   4    37536.86    34213.91   1407.99 o 
   0  14   4    56866.38    58120.73   1802.81 o 
   2  14   4      741.82      993.01    654.67 o 
   4  14   4        9.41      570.83    532.75 o 
   6  14   4    31669.69    27093.43   1391.51 o 
   8  14   4      513.20     2095.74    602.63 o 
  10  14   4     5625.87     4837.87    900.48 o 
  12  14   4     3437.05     2837.79   1145.90 o 
  14  14   4     2820.91     3362.29   1266.84 o 
 -13  15   4      151.03      353.51    822.65 o 
 -11  15   4     5835.32     8693.64   1138.99 o 
  -9  15   4      670.27      819.99    562.81 o 
  -7  15   4     4014.13     5013.10    668.14 o 
  -3  15   4     1344.11     1765.81    667.28 o 
  -1  15   4    23607.47    26675.00   1416.97 o 
   1  15   4    10733.31    13567.86   1274.30 o 
   3  15   4     3682.90     5111.23    885.38 o 
   5  15   4     1702.92     3057.50    912.33 o 
   7  15   4     1429.02     1076.12    688.67 o 
   9  15   4      825.97     2860.92   1058.84 o 
  11  15   4     8291.26     9505.15   2222.39 o 
 -12  16   4      816.31      162.30    905.83 o 
 -10  16   4     2127.83     1923.17    991.12 o 
  -8  16   4        1.14     1191.44    886.40 o 
  -6  16   4     4372.16     6472.47    954.74 o 
  -4  16   4        3.98      509.67    823.94 o 
  -2  16   4      351.19      -62.30    587.31 o 
   0  16   4    16996.15    18635.86   1741.56 o 
   2  16   4    11708.06    11578.06   1218.41 o 
   4  16   4      349.70      347.48    650.10 o 
   6  16   4       56.87     -549.83    884.12 o 
   8  16   4      354.73      667.24    914.10 o 
  10  16   4     5646.04     5966.65   1401.41 o 
  -9  17   4     2384.72     4071.01   1740.03 o 
  -7  17   4     1679.84     2434.53   1325.86 o 
  -5  17   4    19603.91    18607.49   1616.19 o 
  -3  17   4     6242.31     6462.80   1279.84 o 
  -1  17   4      734.91      468.56    624.96 o 
   1  17   4     1421.22     1678.75    718.15 o 
   3  17   4       16.98     -505.44    505.44 o 
   5  17   4     1818.51     2593.65    862.08 o 
   7  17   4     2882.87     3443.18    922.70 o 
   9  17   4      175.19     1178.46   1027.81 o 
  -8  18   4      917.96     1598.61   1351.11 o 
  -6  18   4      142.51       32.83   1040.48 o 
  -4  18   4     1813.49     2715.11   1022.98 o 
  -2  18   4      784.70      265.26    698.49 o 
   0  18   4     4567.44     6887.74   1310.35 o 
   2  18   4     2509.26     2589.45    799.06 o 
   4  18   4     1298.99     2149.46    837.10 o 
   6  18   4       88.09     1059.59    858.34 o 
  -3  19   4       58.88     -657.05    919.27 o 
  -1  19   4     1198.48     2492.85   1094.89 o 
   1  19   4      189.12       99.16    978.60 o 
   3  19   4     3447.79     1586.26    872.99 o 
 -21   1   5      387.99      562.89    581.65 o 
 -19   1   5     3038.93     3605.97    685.32 o 
 -17   1   5      205.41     -362.65    433.51 o 
 -15   1   5     5301.16     6388.55    716.26 o 
 -13   1   5    17879.29    20066.02   1056.47 o 
 -11   1   5      255.20      645.56    263.10 o 
  -9   1   5     1192.94      937.29    297.21 o 
  -7   1   5    47038.12    42445.53    746.32 o 
  -5   1   5    51189.86    50422.45    797.96 o 
   3   1   5    93096.02   104673.96   1535.25 o 
   5   1   5    46855.77    45959.11    825.46 o 
   9   1   5    10814.35    13028.52    808.66 o 
  11   1   5    42384.02    39809.47   1216.09 o 
  13   1   5     1302.99     2494.85    480.11 o 
  15   1   5     2001.20     2153.14    684.56 o 
  17   1   5     1399.79     1325.66    534.85 o 
  19   1   5       42.90       36.64    497.24 o 
 -22   2   5    31039.23    28530.75   3243.83 o 
 -20   2   5     1023.60       66.47    514.35 o 
 -18   2   5    23805.29    22157.88   1428.44 o 
 -16   2   5      464.73     -368.88    402.99 o 
 -14   2   5      284.74      642.92    393.47 o 
 -12   2   5    81823.44    79640.58   1844.50 o 
 -10   2   5   473798.34   474610.09   6187.95 o 
  -8   2   5     7975.40     9768.72    506.59 o 
  -6   2   5   115176.69   103065.45   1382.02 o 
  -4   2   5   229109.00   221571.56   2488.64 o 
  -2   2   5     4831.58     5732.25    213.97 o 
   0   2   5       31.21       65.79    127.53 o 
   2   2   5   520706.13   527220.75   5941.08 o 
   4   2   5     1460.71     2557.79    280.28 o 
   6   2   5     8419.44     8846.28    414.24 o 
   8   2   5    94193.42    92754.62   1486.50 o 
  10   2   5     3022.14     2999.92    354.99 o 
  12   2   5    12865.64    13337.72    910.51 o 
  14   2   5    14058.24    14060.17   1013.80 o 
  16   2   5     1803.59     1346.27    535.80 o 
  18   2   5      140.09      478.09    503.52 o 
  20   2   5     4846.79     6136.02    944.80 o 
 -21   3   5       88.96      756.36    602.25 o 
 -19   3   5       31.78      212.99    502.55 o 
 -17   3   5     1675.71     1428.46    541.38 o 
 -15   3   5      878.57     1192.76    440.33 o 
 -11   3   5    43628.98    41444.58   1677.14 o 
  -9   3   5   149976.81   134929.39   1819.58 o 
  -7   3   5     6157.40     6560.76    467.20 o 
  -5   3   5    40118.33    44266.64    768.05 o 
  -3   3   5    16318.62    18162.13    520.16 o 
  -1   3   5     6848.26    10693.33    504.13 o 
   1   3   5   116733.34   105180.68   1497.31 o 
   3   3   5    34817.56    32129.88    664.22 o 
   5   3   5    94966.17   100524.97   1419.47 o 
   9   3   5   129207.48   124685.20   1846.30 o 
  11   3   5    51947.85    51120.27   1279.11 o 
  13   3   5     2414.07     2640.81    519.00 o 
  15   3   5     3217.55     3415.56    609.48 o 
  17   3   5    11470.61    11188.38   1522.58 o 
  19   3   5       82.84      130.54    761.11 o 
 -20   4   5     8035.59     6906.45   1174.11 o 
 -18   4   5     1118.65     1775.17    577.63 o 
 -16   4   5   117428.52   107914.77   2548.76 o 
 -14   4   5    21725.77    21344.40   1154.99 o 
 -12   4   5      596.52     2435.16    459.42 o 
 -10   4   5   104071.13    96440.04   1476.79 o 
  -8   4   5    27434.68    27165.24    651.21 o 
  -6   4   5    75932.03    74576.23   1150.72 o 
  -4   4   5    25192.55    24503.42    541.48 o 
  -2   4   5   250131.84   245773.72   3370.72 o 
   0   4   5     3478.15     9362.35   3475.21 o 
   2   4   5   560790.38   548279.00   6380.34 o 
   4   4   5   216954.42   222632.55   2849.81 o 
   6   4   5    24954.56    26598.44    664.18 o 
   8   4   5    14635.73    14275.74    701.45 o 
  10   4   5   179285.75   175767.84   4170.47 o 
  12   4   5    43992.74    42878.19   1189.61 o 
  14   4   5    55826.99    62174.91   2152.10 o 
  16   4   5     7875.25     7829.67    886.24 o 
  18   4   5     5448.39     8562.30    975.38 o 
  20   4   5     9005.25     9432.15   1284.49 o 
 -21   5   5     3904.74     2266.96    697.35 o 
 -19   5   5     6531.66     6674.19    872.29 o 
 -17   5   5    12741.68    11833.96   1031.55 o 
 -15   5   5    31876.79    28616.31   1300.20 o 
 -13   5   5    16371.02    18979.59   1225.88 o 
 -11   5   5     3983.94     4694.09    498.80 o 
  -9   5   5    10071.67    11688.90    510.53 o 
  -7   5   5    22842.55    24151.19    625.79 o 
  -5   5   5    39871.44    34483.83    923.86 o 
  -3   5   5   351479.78   332546.88   4833.12 o 
  -1   5   5   842613.94   826601.19   9288.64 o 
   1   5   5   142783.94   135742.00   1685.85 o 
   3   5   5   127482.12   117222.80   1731.01 o 
   7   5   5    71528.94    66998.65   1187.44 o 
   9   5   5      119.11     -226.08    226.08 o 
  11   5   5     7053.77     9437.38    684.68 o 
  13   5   5     4384.49     6526.28    728.49 o 
  15   5   5    33990.55    33222.10   1416.30 o 
  17   5   5    16117.09    20055.88   1732.55 o 
  19   5   5       11.97     -646.53    646.53 o 
 -20   6   5     1825.19     2620.29    730.13 o 
 -18   6   5     4750.89     5120.69    762.32 o 
 -16   6   5    13546.00    13056.14   1324.04 o 
 -14   6   5    42987.29    45799.41   1775.43 o 
 -12   6   5    96781.30    89510.57   3203.65 o 
 -10   6   5     6940.48     7733.50    577.86 o 
  -8   6   5     2135.23     2929.55    329.78 o 
  -6   6   5      926.01     2260.06    261.81 o 
  -4   6   5    62895.00    55330.83   1902.76 o 
  -2   6   5    69171.23    74173.47   1106.15 o 
   0   6   5    32882.78    28792.12    598.47 o 
   2   6   5    42039.95    44075.05    795.99 o 
   4   6   5    90491.49    84873.60   1308.92 o 
   6   6   5    74036.16    72761.84   1344.07 o 
   8   6   5    49599.34    47928.16   1037.26 o 
  10   6   5      638.75     1910.02    417.06 o 
  12   6   5    14231.49    14974.85    860.58 o 
  14   6   5    34379.58    35103.35   1364.04 o 
  16   6   5    21652.81    22837.42   1659.34 o 
  18   6   5    20242.52    21591.08   1730.95 o 
 -19   7   5     3764.75     4200.25    753.85 o 
 -17   7   5     5691.35     4803.70    738.67 o 
 -15   7   5    29266.80    25878.75   1358.83 o 
 -13   7   5    81411.32    83214.48   1814.45 o 
 -11   7   5      270.82     -122.90    336.44 o 
  -9   7   5    10124.78    12632.00    602.87 o 
  -7   7   5    24740.51    24509.86    791.03 o 
  -5   7   5     4375.76     5089.07    455.56 o 
  -3   7   5     4558.99     3297.34    415.06 o 
  -1   7   5    29517.74    37139.52    741.94 o 
   1   7   5    19301.26    19196.36    522.05 o 
   3   7   5     5823.08     6681.66    525.74 o 
   5   7   5    87676.16    86920.45   1408.51 o 
   7   7   5    59143.28    56352.92   1314.26 o 
   9   7   5     7176.55     7298.11    560.87 o 
  11   7   5      849.63     1608.38    414.12 o 
  13   7   5     3022.77     4039.54    552.40 o 
  15   7   5      777.29      186.79    552.33 o 
  17   7   5       47.60      387.81    749.09 o 
  19   7   5      354.85      619.21    788.97 o 
 -20   8   5       46.10     -131.02    596.27 o 
 -18   8   5        2.08      601.94    554.41 o 
 -16   8   5      648.45      987.91    500.83 o 
 -14   8   5     1333.76     1164.77    515.84 o 
 -10   8   5      144.45     1291.65    407.60 o 
  -8   8   5    79674.72    75508.65   1387.73 o 
  -6   8   5    60711.25    59348.17   1306.18 o 
  -4   8   5    18652.45    17710.00    602.90 o 
  -2   8   5      365.15      217.15    194.76 o 
   0   8   5      452.20      435.59    193.14 o 
   2   8   5     3819.30     4481.32    345.26 o 
   4   8   5    89999.18    83994.74   1714.26 o 
   6   8   5     1483.29     2521.10    346.43 o 
   8   8   5    62616.19    58108.18   1688.66 o 
  10   8   5      306.29      -83.01    318.65 o 
  12   8   5     5049.44     6646.66    762.27 o 
  14   8   5    10253.21     9062.61   1274.72 o 
  16   8   5     7392.84    10197.99   1205.92 o 
  18   8   5     1972.76     2832.66   1196.25 o 
 -19   9   5    12319.18    11133.83   1215.30 o 
 -17   9   5       50.37     -300.43    484.60 o 
 -15   9   5    21260.06    22350.78   1683.82 o 
 -13   9   5    25909.20    27874.86   1268.94 o 
 -11   9   5    11008.50    12175.92    799.78 o 
  -9   9   5      518.31     1048.74    347.15 o 
  -7   9   5     1142.67     1928.66    340.01 o 
  -5   9   5     7767.84     8545.55    512.47 o 
  -3   9   5    64685.76    66400.60   1195.83 o 
  -1   9   5    15380.51    17692.70    609.20 o 
   1   9   5     1666.25     2367.91    304.69 o 
   3   9   5     6012.83     5757.01    420.89 o 
   5   9   5     4223.45     5351.21    437.88 o 
   7   9   5    27993.30    28930.09    859.97 o 
   9   9   5    14905.78    16459.71    870.99 o 
  11   9   5     3996.06     4603.72    766.38 o 
  13   9   5     2991.28     2291.05    594.97 o 
  15   9   5     9165.54     9302.77   1330.62 o 
  17   9   5     2357.01     1481.41    780.45 o 
 -18  10   5      222.62     1515.88   1022.19 o 
 -16  10   5    12136.09    15310.13   1811.76 o 
 -12  10   5     1873.35     1295.56    515.44 o 
 -10  10   5    25460.51    28308.97   1347.19 o 
  -8  10   5      172.33     1006.88    399.84 o 
  -6  10   5    52424.82    51196.74   1402.53 o 
  -4  10   5      897.88      861.91    354.54 o 
  -2  10   5     3387.99     4931.72    514.45 o 
   0  10   5     3669.36     3959.78    388.42 o 
   2  10   5    75311.14    74029.70   1344.25 o 
   6  10   5     4250.42     5018.28    549.36 o 
   8  10   5    14809.13    14392.95    834.01 o 
  10  10   5       26.92      740.37    538.39 o 
  12  10   5     8542.02     9325.00   1073.35 o 
  14  10   5      616.89     1506.23    847.04 o 
  16  10   5     4763.95     4416.14   1698.65 o 
 -17  11   5      519.81     2642.36   1237.47 o 
 -15  11   5    14686.23    14910.36   1407.49 o 
 -13  11   5     3155.10     4959.42    765.80 o 
 -11  11   5      704.07      627.99    487.11 o 
  -9  11   5      228.30      475.66    404.84 o 
  -7  11   5    37746.57    40544.28   1862.94 o 
  -5  11   5     1605.80     1281.13    417.32 o 
  -3  11   5    87690.19    83942.39   1781.87 o 
  -1  11   5    23672.07    24259.83    957.43 o 
   1  11   5     1963.10     3565.00    542.12 o 
   3  11   5    27378.15    29392.81   1187.76 o 
   5  11   5     2387.50     3490.41    596.00 o 
   7  11   5    11538.29    11873.15    934.90 o 
   9  11   5     4806.55     4861.24    688.59 o 
  11  11   5      937.84     1039.02    499.96 o 
  13  11   5       54.62      359.98    504.06 o 
  15  11   5    10517.04    12302.28   1867.56 o 
 -16  12   5    10347.79     8923.71   1252.58 o 
 -14  12   5      288.44     1309.19    972.53 o 
 -12  12   5     4696.84     6262.25    817.74 o 
 -10  12   5     6721.74     8191.61    860.37 o 
  -8  12   5    22472.98    23243.66   1076.87 o 
  -6  12   5    60265.90    62774.00   1749.53 o 
  -4  12   5    17803.69    18388.82    949.03 o 
   0  12   5      968.94      518.89    454.46 o 
   2  12   5     1296.53      965.26    546.41 o 
   4  12   5    23453.51    25958.35   1254.16 o 
   8  12   5    60703.86    57695.11   1788.90 o 
  10  12   5      234.13      845.39    657.31 o 
  12  12   5    10152.12    10633.88   1800.82 o 
  14  12   5     1132.21     1019.10   2290.58 o 
 -15  13   5        1.76       20.52    704.95 o 
 -13  13   5    15535.86    17962.58   1282.00 o 
 -11  13   5    32220.23    28303.10   1489.92 o 
  -9  13   5     2561.70     4105.11    677.08 o 
  -7  13   5     7111.91     6940.95    991.34 o 
  -5  13   5    49550.76    50275.29   1603.02 o 
  -3  13   5       85.32      794.61    407.05 o 
   1  13   5      293.45       65.25    412.61 o 
   3  13   5    14367.85    14094.11   1069.01 o 
   5  13   5    24831.52    24291.97   1418.33 o 
   7  13   5    71390.13    68347.54   1992.11 o 
   9  13   5        0.35      125.44    604.34 o 
  11  13   5      121.29     -374.65    786.72 o 
  13  13   5     8049.52     6900.37   1444.29 o 
 -14  14   5     7209.33     6244.45    909.07 o 
 -12  14   5    31525.99    32576.26   1625.85 o 
 -10  14   5     1477.10     1850.32    616.73 o 
  -8  14   5      138.19     1339.28    473.68 o 
  -6  14   5     9799.13    10891.01    850.65 o 
  -4  14   5    28807.22    27476.29   1348.86 o 
  -2  14   5    14180.01    14604.12   1082.78 o 
   0  14   5    24581.22    26100.09   1438.28 o 
   2  14   5     2310.59     2503.28    613.52 o 
   4  14   5    13132.25    11499.46   1007.94 o 
   8  14   5     5101.84     5522.25    948.37 o 
  10  14   5      138.87      136.12    632.81 o 
  12  14   5     5449.38     8795.68   1701.34 o 
 -13  15   5      972.62     -512.09    667.61 o 
 -11  15   5     5274.95     6265.51    923.65 o 
  -9  15   5     1680.28      995.59    560.46 o 
  -7  15   5     1043.91      707.24    509.30 o 
  -5  15   5    17086.87    16581.95   1199.92 o 
  -3  15   5     2197.42     3220.21    662.41 o 
  -1  15   5    49106.64    49011.54   1710.16 o 
   1  15   5    44491.84    43359.11   1621.43 o 
   3  15   5     1568.85      958.07    554.87 o 
   5  15   5     2165.15     3109.03    714.09 o 
   7  15   5      322.81      550.57    644.83 o 
   9  15   5     3684.17     5254.67   1540.52 o 
  11  15   5     8764.64     9062.71   1573.43 o 
 -12  16   5      686.48      194.96   1113.72 o 
 -10  16   5      106.39     1308.18   1295.55 o 
  -8  16   5     3723.90     4049.04   1065.64 o 
  -6  16   5     3199.43     3460.04    783.19 o 
  -4  16   5       20.92      486.96    597.14 o 
  -2  16   5      234.09     1306.53    657.91 o 
   0  16   5     5798.37     5961.48    975.91 o 
   2  16   5    13077.04    11482.51   1256.31 o 
   4  16   5     2520.63     2561.81    916.33 o 
   6  16   5      260.18     -380.44    650.63 o 
   8  16   5      647.26     1829.63   1012.33 o 
  10  16   5     6141.58     7086.80   1410.74 o 
  -9  17   5    11314.68    15677.95   2942.14 o 
  -7  17   5      102.75      375.06    839.02 o 
  -5  17   5     3056.60     3580.62   1095.16 o 
  -3  17   5     8545.14     6112.20   1022.67 o 
  -1  17   5     1065.61     1596.96    780.58 o 
   1  17   5      300.92      340.56    766.18 o 
   3  17   5      327.14     -360.34    619.42 o 
   5  17   5       32.33     -563.14    823.84 o 
   7  17   5      232.10      291.37    938.32 o 
   9  17   5     4329.66     4301.64   1305.56 o 
  -8  18   5     2859.60     5972.67   1889.03 o 
  -6  18   5     2996.75     3534.73   1110.71 o 
  -4  18   5      695.80     -114.82    840.91 o 
  -2  18   5     5725.52     4306.42    960.42 o 
   0  18   5     5226.12     4211.52    947.72 o 
   2  18   5     1135.57     1123.26    724.98 o 
   4  18   5     5884.93     6328.19   1049.10 o 
   6  18   5      282.76      182.32    804.30 o 
  -3  19   5     5954.14     2157.71   1145.86 o 
  -1  19   5       21.56     -774.30    774.30 o 
   1  19   5     4673.79     4871.73   1092.72 o 
 -22   0   6    19619.29    19187.11   2223.65 o 
 -20   0   6      245.64      706.83    731.58 o 
 -18   0   6      995.37     2310.42    858.68 o 
 -16   0   6    30867.06    28028.51   1866.52 o 
 -14   0   6    40084.12    41367.59   1902.05 o 
 -12   0   6    94230.10    87106.24   2724.92 o 
 -10   0   6    33947.77    33855.36   1017.76 o 
  -8   0   6    18090.80    15751.63    652.41 o 
  -6   0   6   294527.53   323579.78   5041.26 o 
  -4   0   6  2313249.25  2475521.75  34500.18 o 
  -2   0   6     4705.20     3236.60    279.80 o 
   0   0   6   342217.66   310491.38   4667.45 o 
   2   0   6     9071.92     7884.15    603.65 o 
   4   0   6    26320.16    24730.83    815.00 o 
   6   0   6    57460.38    57270.50   1430.98 o 
  10   0   6    99992.65    96434.76   2250.54 o 
  12   0   6    43870.93    42388.12   3235.09 o 
  14   0   6    31238.78    32527.70   1827.58 o 
  16   0   6     8425.13    11681.81   1453.64 o 
  18   0   6        4.09      138.59    664.19 o 
  20   0   6     1703.47     2388.51    966.88 o 
 -21   1   6     7862.21     8080.02    958.70 o 
 -19   1   6     6111.36     6250.83    932.17 o 
 -17   1   6    16995.46    19049.46   1224.90 o 
 -15   1   6     9435.94     9468.98    816.44 o 
 -13   1   6     1440.51     2231.75    484.62 o 
 -11   1   6    83529.87    81487.33   1502.92 o 
  -9   1   6   116184.87   110452.44   1983.25 o 
  -7   1   6    16899.09    18868.95    491.65 o 
  -5   1   6    38047.13    35852.97    731.09 o 
  -3   1   6   113917.90   120595.67   1477.23 o 
  -1   1   6     5060.35     5743.01    412.26 o 
   1   1   6    33356.54    33898.21    580.93 o 
   3   1   6    29591.97    28625.81    588.55 o 
   5   1   6      454.15      390.20    221.18 o 
   7   1   6    76174.82    74908.50   1244.26 o 
   9   1   6    69248.22    74233.04   1315.53 o 
  11   1   6      398.94     1176.19    506.16 o 
  13   1   6     4454.59     4307.14    603.90 o 
  15   1   6    12514.83    13636.16   1412.86 o 
  17   1   6     4628.72     4580.12    748.20 o 
  19   1   6     3421.05     2562.83    646.95 o 
 -22   2   6     2441.56     4748.68   1253.94 o 
 -20   2   6      368.32     -302.61    509.17 o 
 -18   2   6     1755.03      951.93    527.65 o 
 -16   2   6     2820.04     2185.54    552.79 o 
 -14   2   6    20705.69    18281.56   1057.75 o 
 -12   2   6     3986.31     5124.87    589.06 o 
 -10   2   6   143980.06   143014.59   2766.31 o 
  -8   2   6       42.95      304.40    163.76 o 
  -6   2   6    25653.56    28398.91    608.04 o 
  -2   2   6   128530.02   119064.55   1618.80 o 
   0   2   6    37200.83    29925.27    607.94 o 
   2   2   6    40502.47    47106.05    755.55 o 
   4   2   6    11486.27    10867.68    404.12 o 
   6   2   6     9466.88     9442.29    446.26 o 
   8   2   6   102044.19   106341.75   1633.78 o 
  10   2   6     2882.19     3151.53    363.63 o 
  12   2   6     3790.09     3144.97    542.50 o 
  14   2   6       33.85      612.98    532.19 o 
  16   2   6    10788.77     9417.43    925.69 o 
  18   2   6     1222.90     2177.91    596.58 o 
  20   2   6     5685.23     5622.49    856.89 o 
 -21   3   6     4308.53     4239.50    786.56 o 
 -19   3   6    15530.17    15836.69   1345.07 o 
 -17   3   6     1927.48     2435.33    621.03 o 
 -15   3   6    15420.30    17502.74   1104.44 o 
 -13   3   6     3015.47     4831.07    617.50 o 
 -11   3   6   281639.31   278046.28   4942.44 o 
  -9   3   6   236137.47   236139.73   2858.91 o 
  -7   3   6    23425.66    21286.93    570.16 o 
  -5   3   6     7623.18     7737.44    353.58 o 
  -3   3   6     6483.82     6937.90    277.38 o 
  -1   3   6    57211.14    59665.75   1293.41 o 
   1   3   6   333084.75   331071.41   4441.33 o 
   3   3   6    13480.70    11177.04    410.39 o 
   5   3   6     8061.54    10327.23    438.40 o 
   7   3   6   263773.97   257550.61   3124.49 o 
   9   3   6     2834.33     2899.65    345.49 o 
  11   3   6   106529.56   105156.20   2394.30 o 
  13   3   6    34755.11    35283.39   1306.56 o 
  15   3   6    36050.18    36378.72   1428.52 o 
  19   3   6    20362.50    18915.44   1390.46 o 
 -20   4   6     2050.09     1764.28    682.95 o 
 -18   4   6        7.46     -394.59    394.59 o 
 -14   4   6     3118.24     5452.58    655.53 o 
 -12   4   6     6512.86     5135.08    591.44 o 
 -10   4   6    36952.04    39645.77    851.12 o 
  -8   4   6     6621.35     7502.58    430.98 o 
  -6   4   6    15620.06    13385.08    461.25 o 
  -4   4   6      819.19      636.49    153.90 o 
  -2   4   6    80170.86    80960.63   1276.36 o 
   0   4   6   181976.06   184215.55   3097.76 o 
   2   4   6   244846.41   255355.88   2877.89 o 
   6   4   6   111104.94   105850.39   1564.18 o 
   8   4   6      375.51      229.80    257.32 o 
  10   4   6    21219.35    21409.44    883.79 o 
  12   4   6     1867.76     2822.78    431.38 o 
  14   4   6     4112.01     5299.81    689.66 o 
  16   4   6       90.60      333.61    502.84 o 
  18   4   6        4.08     -370.85    526.40 o 
 -21   5   6      223.36     -175.45    623.08 o 
 -19   5   6    17910.65    14546.30   1165.99 o 
 -17   5   6    13637.50    13279.10   1087.82 o 
 -15   5   6     1604.95     2821.26    562.12 o 
 -13   5   6    91865.58    95557.30   2534.83 o 
 -11   5   6    12595.06    13408.19    973.62 o 
  -9   5   6   125221.01   126279.13   1830.51 o 
  -7   5   6      732.13      826.06    213.50 o 
  -5   5   6    30312.86    27357.97    838.80 o 
  -3   5   6    17058.12    17987.42    563.88 o 
  -1   5   6   257002.42   249330.88   3154.59 o 
   1   5   6    81231.37    73597.55   1055.25 o 
   3   5   6    28740.45    27883.11    924.24 o 
   5   5   6   119090.40   117052.39   1801.80 o 
   7   5   6    11294.70    10779.14    522.89 o 
   9   5   6       57.84      210.45    275.14 o 
  11   5   6     7877.69     8784.13   1100.90 o 
  13   5   6   124655.41   123548.58   2862.18 o 
  15   5   6     8085.16     9436.66    923.79 o 
  17   5   6    37580.78    41097.51   2733.76 o 
  19   5   6      485.93     1226.59    775.13 o 
 -20   6   6      325.93      517.40    575.64 o 
 -18   6   6     4317.12     3938.25   1136.93 o 
 -16   6   6     3963.17     5441.82    735.92 o 
 -14   6   6   148276.03   133203.59   6242.62 o 
 -12   6   6    17379.79    17290.02    875.70 o 
 -10   6   6    20659.75    19587.03    740.52 o 
  -8   6   6    10055.58    11019.67    523.55 o 
  -6   6   6    17793.39    18131.47    550.25 o 
  -4   6   6     9796.87    10644.03    702.76 o 
  -2   6   6   105111.30   116747.48   1788.13 o 
   2   6   6     2730.86     3652.00    253.49 o 
   4   6   6   192705.55   198409.97   2819.14 o 
   6   6   6    17393.68    18573.66    660.78 o 
   8   6   6     4293.60     4960.29    440.24 o 
  10   6   6     5338.02     4949.27    533.35 o 
  12   6   6      956.40     1333.08    485.93 o 
  14   6   6    11701.64    11934.38    983.77 o 
  16   6   6    22396.24    25232.18   1720.87 o 
  18   6   6     2307.68     4794.63    957.77 o 
 -19   7   6     7199.03     8723.30    963.65 o 
 -17   7   6      114.50     1710.83    546.11 o 
 -15   7   6     5606.82     4881.83    999.46 o 
 -13   7   6    22915.59    25005.27   1796.01 o 
 -11   7   6    12868.65    14210.95   1440.99 o 
  -9   7   6    70124.47    71599.77   1331.16 o 
  -7   7   6    96427.30    91907.48   1496.70 o 
  -5   7   6    16987.44    17507.39    708.62 o 
  -1   7   6    35413.29    38931.84    952.98 o 
   1   7   6    23165.27    23955.89    623.81 o 
   3   7   6   250702.17   246113.20   2960.46 o 
   5   7   6   259547.48   249054.94   3475.64 o 
   7   7   6     7153.77     7500.84    498.98 o 
   9   7   6    12606.39    13523.67    676.46 o 
  11   7   6      186.77      682.06    360.40 o 
  13   7   6     9501.06     9316.87   1379.92 o 
  15   7   6     4558.32     5966.29    966.32 o 
  17   7   6    14441.32    16231.49   1725.53 o 
 -20   8   6     1164.08      682.06    637.56 o 
 -18   8   6      448.87      -75.66    504.34 o 
 -16   8   6     3446.28     2426.75    594.36 o 
 -14   8   6    13598.24    14029.37   1038.91 o 
 -12   8   6     8927.76    10042.84    745.75 o 
  -6   8   6     1684.17     1946.70    363.83 o 
  -4   8   6   132944.17   133596.98   2034.98 o 
  -2   8   6     5277.43     8161.51    411.98 o 
   0   8   6    21224.77    19617.39    562.64 o 
   2   8   6    28201.49    27448.28    672.99 o 
   4   8   6    38879.66    40462.59    975.81 o 
   6   8   6    48029.71    43159.82   1143.61 o 
   8   8   6     7200.94     5970.36    495.22 o 
  10   8   6     6603.10     6234.92    799.46 o 
  12   8   6       13.12     -103.11    410.16 o 
  14   8   6     8421.92     8821.23   1104.39 o 
  16   8   6       97.29      317.97    616.44 o 
  18   8   6      776.84      471.02    751.92 o 
 -19   9   6      908.57     2554.30    808.25 o 
 -17   9   6     1134.95      253.13    511.15 o 
 -15   9   6       49.54      144.89    906.55 o 
 -13   9   6    18686.95    18236.17   1012.81 o 
 -11   9   6      409.15       64.33    375.31 o 
  -9   9   6   147144.42   146859.63   2239.66 o 
  -7   9   6   114052.94   113029.17   2069.69 o 
  -5   9   6    20576.22    20391.46    690.27 o 
  -3   9   6        0.79      810.31    245.14 o 
  -1   9   6    46640.61    49846.12    978.13 o 
   1   9   6    25838.28    26207.03    687.30 o 
   3   9   6    15197.08    15644.32    754.52 o 
   5   9   6     2608.56     3211.91    491.60 o 
   7   9   6     2060.99     3419.86    477.08 o 
   9   9   6    20885.68    21790.26    981.07 o 
  11   9   6    12793.05    11189.20   1081.53 o 
  13   9   6    13418.66    15017.73   1536.07 o 
  15   9   6     9216.55    11741.77   1267.55 o 
  17   9   6     1145.08     1183.77    731.60 o 
 -18  10   6    23371.32    19690.04   3267.54 o 
 -16  10   6     1246.13     2085.19    971.27 o 
 -14  10   6     8748.91     9398.38   1034.50 o 
 -12  10   6     7819.32     9327.32    901.96 o 
 -10  10   6    26864.89    25546.41   1229.95 o 
  -8  10   6     4672.86     4675.02    569.53 o 
  -6  10   6    14893.74    14974.74    928.24 o 
  -4  10   6     8214.26     9228.89    726.41 o 
  -2  10   6     1906.59     1811.57    536.99 o 
   0  10   6    20838.07    18305.03   1271.87 o 
   2  10   6    15355.36    16619.55   1103.40 o 
   4  10   6    34098.30    31920.78   1485.55 o 
   6  10   6    14404.09    14342.06    810.10 o 
   8  10   6     7082.14     8522.98    700.20 o 
  10  10   6       31.92     -413.43    427.16 o 
  12  10   6      473.82     1454.79    537.43 o 
  14  10   6    10937.97    12040.09   1540.69 o 
  16  10   6     7026.76     6832.40   1311.61 o 
 -17  11   6      147.78     1150.64   1094.78 o 
 -15  11   6     3068.85     4851.83    923.24 o 
 -13  11   6        3.66      277.13    491.79 o 
 -11  11   6     9403.43    10819.61   1403.39 o 
  -9  11   6      788.60     2934.45    674.05 o 
  -7  11   6   123185.61   120797.59   2273.70 o 
  -5  11   6     6093.68     5707.88    596.56 o 
  -3  11   6     3216.15     5560.18    849.47 o 
  -1  11   6    13588.56    15010.79    816.24 o 
   1  11   6      147.85     -270.61    367.54 o 
   3  11   6    16242.54    17890.31   1071.64 o 
   5  11   6    70147.84    63570.08   1787.95 o 
   7  11   6     1305.32     1421.76    507.98 o 
   9  11   6     3748.08     3797.40    784.49 o 
  11  11   6    12204.59    12579.71   1294.90 o 
  13  11   6      845.16     1141.21    666.55 o 
  15  11   6      134.34     1439.67   1049.32 o 
 -16  12   6      258.76      378.93    775.86 o 
 -14  12   6       29.52     -107.47    524.85 o 
 -12  12   6    22198.50    22828.66   1377.61 o 
 -10  12   6      830.25      912.05    663.42 o 
  -8  12   6     4075.19     6629.45    836.95 o 
  -6  12   6    70072.38    67742.67   1640.13 o 
  -4  12   6        9.35      685.63    377.61 o 
  -2  12   6    41672.41    38197.55   1758.44 o 
   0  12   6     9833.67     9440.51    842.38 o 
   2  12   6    17525.61    18000.16   1124.42 o 
   4  12   6     4085.49     6243.90    750.75 o 
   6  12   6    59696.42    56813.09   1751.62 o 
   8  12   6     3064.43     3032.40    655.25 o 
  10  12   6     6194.70     7768.97   1052.90 o 
  12  12   6      110.60      -50.40   1035.17 o 
  14  12   6     2006.96     4653.80   1186.96 o 
 -15  13   6       77.85     1614.46   1037.69 o 
 -13  13   6    23362.75    23366.36   1465.60 o 
 -11  13   6     7420.46     6305.04    836.69 o 
  -9  13   6     1296.83     3128.54    795.01 o 
  -7  13   6     8456.79     9848.79    818.38 o 
  -5  13   6    25633.07    26209.69   1160.23 o 
  -3  13   6     8280.76     7582.85    811.72 o 
  -1  13   6    36920.51    36502.90   1425.26 o 
   1  13   6    12027.48    11829.52    998.97 o 
   3  13   6    39190.09    35127.22   1439.11 o 
   5  13   6    89132.62    85632.19   2247.60 o 
   9  13   6     3667.75     3020.84    806.80 o 
  11  13   6       20.21      821.93    738.82 o 
  13  13   6    10422.61     9811.36   1262.09 o 
 -14  14   6      853.03     1836.76    706.80 o 
 -12  14   6     5482.12     4162.75    776.24 o 
 -10  14   6        7.94      117.90    528.75 o 
  -8  14   6     9246.30    10207.03   1412.90 o 
  -6  14   6    18654.55    18490.09   1224.10 o 
  -4  14   6    26822.77    27150.08   1512.65 o 
  -2  14   6    15685.89    14224.55   1092.85 o 
   0  14   6    53363.56    52659.79   1754.33 o 
   2  14   6     1453.89     1466.89    511.74 o 
   4  14   6     4007.48     6119.87    936.81 o 
   6  14   6     3307.15     3279.81    674.30 o 
   8  14   6     6390.04     5491.50   1453.29 o 
  10  14   6    12324.18    12524.07   1693.40 o 
  12  14   6    10738.52    11633.49   1727.13 o 
 -13  15   6     1543.73     1744.85    863.11 o 
 -11  15   6     4208.21     5017.42    840.74 o 
  -9  15   6     4518.69     4647.85    901.34 o 
  -7  15   6     2497.94     2487.43    630.29 o 
  -5  15   6      105.99     1125.04    529.05 o 
  -3  15   6     5247.68     4692.07    750.82 o 
   1  15   6    28256.61    31331.73   1564.19 o 
   3  15   6    12131.99    11399.43   1520.64 o 
   5  15   6      481.30      445.35    537.33 o 
   7  15   6       50.51     -234.21    487.08 o 
   9  15   6     5255.20     6839.10   1134.00 o 
  11  15   6      407.90     1004.90    822.06 o 
 -12  16   6     2257.90     1397.90   1063.21 o 
 -10  16   6     8567.93     8752.00   1165.91 o 
  -8  16   6      692.05      224.08    635.60 o 
  -6  16   6      449.81     1005.09    551.06 o 
  -4  16   6      651.94      824.82    568.11 o 
  -2  16   6      574.18     1055.93    578.38 o 
   0  16   6    37478.07    36131.82   1841.88 o 
   2  16   6    14403.86    15740.84   1437.55 o 
   4  16   6     4376.18     4253.96   1240.24 o 
   6  16   6     2770.20     3027.72    866.34 o 
   8  16   6      488.10      330.64   1104.88 o 
  10  16   6      317.70      696.64   1050.94 o 
  -9  17   6      257.90      308.10   1078.36 o 
  -7  17   6      716.90     1043.82    668.67 o 
  -5  17   6       79.82      695.73    707.52 o 
  -3  17   6      216.85      420.62    723.95 o 
  -1  17   6    11748.30    11030.21   1530.77 o 
   1  17   6    17013.42    14245.08   1425.10 o 
   5  17   6     8333.26     4906.73   1031.60 o 
   7  17   6     4771.32     3255.65   1304.31 o 
  -8  18   6      890.47      848.55   1287.98 o 
  -4  18   6       82.41     1712.43    802.29 o 
  -2  18   6     1512.84      628.33    745.89 o 
   0  18   6     2080.48     3825.72   1133.44 o 
   2  18   6      245.67     -129.23    682.65 o 
   4  18   6     1241.65     1874.54    770.21 o 
   6  18   6      312.60     1016.06    870.53 o 
  -3  19   6       10.30     -678.12    698.92 o 
  -1  19   6     1127.43      817.06    795.33 o 
   1  19   6       64.09     -700.95    780.05 o 
 -21   1   7     3353.94     3450.55    726.72 o 
 -19   1   7       56.10      928.56    521.46 o 
 -17   1   7    82360.16    75486.53   2084.73 o 
 -15   1   7    16475.70    17425.90   1329.49 o 
 -13   1   7    90033.68    86927.75   2264.96 o 
 -11   1   7    11420.15    12168.52    631.20 o 
  -9   1   7    20008.28    23122.16    815.80 o 
  -7   1   7   103394.98   116527.13   1582.37 o 
  -5   1   7   172730.09   157695.61   2437.17 o 
  -3   1   7   116068.77   102498.41   1328.71 o 
   3   1   7    30719.19    30366.12    634.58 o 
   5   1   7     3090.17     3139.53    285.24 o 
   7   1   7   151324.91   151318.53   2073.82 o 
   9   1   7    17766.12    21278.74    809.70 o 
  11   1   7    51464.06    47725.53   1382.15 o 
  13   1   7    14531.07    13715.23    992.33 o 
  15   1   7      564.17      465.74    424.49 o 
  17   1   7    13131.57    11671.63   1059.11 o 
  19   1   7     2662.87     2041.11    639.35 o 
 -20   2   7      150.69      517.66    524.05 o 
 -18   2   7    15202.30    14331.76   1144.58 o 
 -16   2   7     8252.11     7474.21    815.76 o 
 -14   2   7    18902.99    17604.91   1040.77 o 
 -12   2   7    25492.63    26238.68   1020.09 o 
 -10   2   7   174009.28   177348.83   2298.06 o 
  -8   2   7     7098.17     8619.78    520.97 o 
  -6   2   7    46015.54    46370.41    977.13 o 
  -4   2   7   353397.28   352124.06   3821.18 o 
  -2   2   7    11623.68    13408.52    358.48 o 
   0   2   7    50203.10    56009.41   1058.93 o 
   2   2   7    55326.84    56160.09    884.79 o 
   4   2   7    64567.18    71885.28   1122.30 o 
   6   2   7   108841.30   114169.58   1652.60 o 
   8   2   7   381341.13   389237.72   4496.43 o 
  10   2   7     6147.65     7586.86    519.32 o 
  12   2   7     9261.06     9222.24    862.98 o 
  14   2   7    20627.32    21363.74   1241.68 o 
  16   2   7     6566.25     7260.15    833.74 o 
  18   2   7    17984.09    16205.76   1242.71 o 
 -21   3   7      367.33     1623.68    707.26 o 
 -19   3   7     4084.41     4381.82    749.60 o 
 -17   3   7      126.92       39.62    437.94 o 
 -15   3   7      536.96      446.56    392.91 o 
 -13   3   7     1619.65     2168.59    466.12 o 
 -11   3   7   114119.43   111430.75   1946.56 o 
  -9   3   7    65127.28    62077.64   1088.25 o 
  -7   3   7    55398.63    57994.81   1578.73 o 
  -5   3   7    12405.10    13327.18    424.35 o 
  -3   3   7      270.45      747.17    142.86 o 
  -1   3   7      477.24      -30.08    198.55 o 
   1   3   7    41064.33    41215.53    825.05 o 
   3   3   7     1538.86     1019.86    184.56 o 
   5   3   7    16054.80    17310.24    528.19 o 
   7   3   7    11754.40    13017.98    564.17 o 
   9   3   7    51743.59    48958.16   1066.01 o 
  11   3   7     1046.53     1129.77    353.48 o 
  13   3   7     5075.37     5877.36    709.50 o 
  15   3   7     5996.69     7924.30    862.86 o 
  17   3   7     5480.65     4411.49    766.01 o 
  19   3   7     4498.53     6531.69   1032.41 o 
 -20   4   7      168.43      150.65    549.43 o 
 -18   4   7    11625.06     9224.20    937.99 o 
 -16   4   7    41663.72    42199.85   1528.21 o 
 -14   4   7    19595.07    21093.96   1150.08 o 
 -12   4   7    15769.65    16265.67    804.89 o 
 -10   4   7   125788.30   122639.72   1791.00 o 
  -8   4   7     1721.77     3293.94    306.42 o 
  -6   4   7    15659.98    16022.13    488.40 o 
  -4   4   7    91357.73    96473.87   1329.16 o 
  -2   4   7    50402.39    49808.11    923.42 o 
   0   4   7    16655.95    15430.57    453.10 o 
   2   4   7   587553.63   581712.81   6815.83 o 
   4   4   7    38534.89    37116.93    754.67 o 
   6   4   7     4055.24     5980.50    406.48 o 
   8   4   7     6485.87     7448.42    489.40 o 
  10   4   7    58518.71    56949.41   1362.05 o 
  12   4   7      482.36      192.08    334.18 o 
  14   4   7    14356.26    16987.89   1163.54 o 
  16   4   7     4310.45     4594.25    771.82 o 
  18   4   7     4784.58     4430.22    948.68 o 
 -21   5   7      841.68     1678.59    645.52 o 
 -19   5   7     1128.49     2442.27    726.85 o 
 -17   5   7     4582.41     5787.23    745.91 o 
 -15   5   7      205.07     -366.59    366.59 o 
 -13   5   7     1425.83     1762.23    421.97 o 
 -11   5   7     7135.73     7295.78    588.87 o 
  -9   5   7     3120.77     4163.53    373.65 o 
  -7   5   7     2968.68     4024.73    330.96 o 
  -5   5   7    10570.34    11581.50    470.80 o 
  -3   5   7    19432.60    17137.49    680.12 o 
  -1   5   7    77961.18    77418.98   1260.32 o 
   1   5   7      254.87      949.26    283.23 o 
   3   5   7    40005.08    41624.89    900.44 o 
   5   5   7    84329.41    89987.46   1867.11 o 
   7   5   7    92297.29    89521.48   1485.10 o 
   9   5   7    18863.87    18444.23   1108.47 o 
  11   5   7     1602.23      566.15    404.87 o 
  13   5   7     3466.21     4591.20    659.72 o 
  15   5   7    55118.61    53842.89   2117.56 o 
  17   5   7     8042.81    10145.82   1220.58 o 
  19   5   7     1498.72     4579.10   1027.30 o 
 -20   6   7     6263.93     8841.14    989.92 o 
 -18   6   7      235.44      149.33    505.22 o 
 -16   6   7      573.16     1695.77    555.67 o 
 -14   6   7    72703.65    68991.37   2662.41 o 
 -12   6   7    32891.04    31781.79   1050.18 o 
 -10   6   7     6317.23     6288.17    461.46 o 
  -8   6   7     9173.69    12109.77    542.75 o 
  -6   6   7       23.76      427.85    185.92 o 
  -4   6   7    74670.87    65182.59   1257.22 o 
  -2   6   7    67000.76    74384.75   1311.64 o 
   0   6   7     2601.34     3777.07    284.26 o 
   4   6   7   228183.31   226456.42   2775.33 o 
   6   6   7    80246.87    76771.20   1319.01 o 
   8   6   7     1068.57     1195.62    340.04 o 
  10   6   7     7709.85     9054.53    686.69 o 
  12   6   7    39745.54    36185.16   1165.59 o 
  14   6   7    13669.36    14319.97   1596.63 o 
  16   6   7    35121.52    40829.30   2012.40 o 
  18   6   7     4369.86     5683.99   2316.54 o 
 -19   7   7     6625.41     4640.72    769.37 o 
 -17   7   7    22346.02    19658.95   1304.75 o 
 -15   7   7    16324.85    14898.70   2081.86 o 
 -13   7   7    56720.79    56956.87   1466.92 o 
 -11   7   7      438.49      588.99    556.44 o 
  -9   7   7    28014.50    31283.56    844.88 o 
  -7   7   7    44462.88    46367.32    983.31 o 
  -5   7   7    28275.38    29206.67    853.85 o 
   1   7   7   231039.83   237364.44   3305.98 o 
   3   7   7    67934.77    70868.57   1177.50 o 
   5   7   7   164210.78   158825.86   2175.37 o 
   9   7   7       65.74      689.12    338.88 o 
  11   7   7    12064.74    12222.51    937.92 o 
  13   7   7      356.72     -418.64    418.64 o 
  15   7   7    11435.56    13511.52   1335.84 o 
  17   7   7      333.85      477.99    689.18 o 
 -20   8   7     3830.42     4280.82    824.01 o 
 -18   8   7      108.94      662.58    537.72 o 
 -16   8   7      188.02        9.74    754.87 o 
 -14   8   7    16747.81    15575.13   1104.07 o 
 -12   8   7    59571.25    55577.47   1439.34 o 
 -10   8   7    83077.15    76215.10   2081.49 o 
  -8   8   7   316121.16   322685.16   3946.71 o 
  -6   8   7   101415.91    99698.65   1827.74 o 
  -4   8   7    12637.80    10866.99    488.45 o 
   0   8   7     3833.45     4491.39    293.70 o 
   2   8   7   125456.13   126147.35   1780.00 o 
   4   8   7   149732.22   151240.05   2101.48 o 
   6   8   7      119.13      323.95    303.48 o 
  10   8   7    45813.80    44900.73   1702.76 o 
  12   8   7     3384.27     1932.48    554.07 o 
  14   8   7     2898.54     4324.95    820.57 o 
  16   8   7     2285.22     4060.32    925.46 o 
 -19   9   7    27158.74    29074.51   2514.96 o 
 -17   9   7     3279.69     3580.18   1126.20 o 
 -15   9   7     5061.02     8489.00   1320.63 o 
 -13   9   7     8802.99     9216.00    772.79 o 
 -11   9   7     1071.98     1294.16    427.10 o 
  -7   9   7   103194.13   106988.47   2117.39 o 
  -5   9   7     5761.65     6243.26    562.29 o 
  -3   9   7    33243.14    30592.19    922.61 o 
  -1   9   7   155598.41   152553.00   3716.33 o 
   1   9   7    16802.45    18089.40    721.68 o 
   3   9   7    37272.38    38269.50   1035.05 o 
   5   9   7      113.73      400.87    315.44 o 
   7   9   7     3728.37     2912.87    460.77 o 
   9   9   7    13613.86    16114.80    902.52 o 
  11   9   7    18281.93    22355.50   1588.56 o 
  13   9   7     5079.34     4680.77    977.14 o 
  15   9   7      780.88     1005.72   1081.43 o 
  17   9   7     2743.13     4334.73   1006.77 o 
 -18  10   7     1738.28     4736.88   2268.90 o 
 -16  10   7     3407.56     4259.23    990.88 o 
 -14  10   7     1286.17     1954.81    703.52 o 
 -12  10   7    17648.42    16405.35   1138.29 o 
 -10  10   7      832.90     2482.02    564.58 o 
  -8  10   7     8612.22     8935.93    711.26 o 
  -6  10   7     9608.30    10007.42    866.89 o 
  -4  10   7    31497.19    28590.17    967.21 o 
  -2  10   7     2769.37     5730.95    552.75 o 
   0  10   7     1656.50     3222.61    491.44 o 
   2  10   7    20789.82    20809.31   1107.22 o 
   4  10   7        7.65      282.85    405.39 o 
   6  10   7     6361.71     5026.24    649.79 o 
   8  10   7     4613.76     4351.54    646.32 o 
  10  10   7     2108.45     3997.74    669.21 o 
  12  10   7     8708.25     9848.45    958.01 o 
  14  10   7     1352.26     2881.66    979.87 o 
  16  10   7       36.78     2399.17   1515.27 o 
 -17  11   7     6855.01     7745.50   1456.41 o 
 -15  11   7      496.12     1711.58   1136.77 o 
 -13  11   7      636.15      739.27    553.21 o 
 -11  11   7      249.13      191.15    442.21 o 
  -9  11   7      558.84     1120.83    502.10 o 
  -7  11   7    30327.44    32961.76   1179.86 o 
  -5  11   7      886.92     1202.26    399.09 o 
  -3  11   7      754.39     1086.36    656.57 o 
  -1  11   7    43187.62    46432.59   2292.02 o 
   1  11   7      348.82     -337.11    337.11 o 
   3  11   7    17808.39    18115.79   1093.68 o 
   5  11   7     4337.05     7359.74    783.69 o 
   7  11   7     3818.94     5208.10    710.28 o 
   9  11   7     6798.89     7242.14    980.51 o 
  11  11   7     3638.36     6496.50   1097.39 o 
  13  11   7     5786.62     6024.21   1149.19 o 
  15  11   7     9647.92    13515.40   1806.85 o 
 -16  12   7     2275.69     1432.89   1091.33 o 
 -14  12   7       44.57     -141.90    512.57 o 
 -12  12   7     1115.79     1299.55    753.76 o 
 -10  12   7     7532.16     4590.26    731.81 o 
  -8  12   7   105246.01   106558.96   2229.00 o 
  -6  12   7    56334.85    59779.14   2450.38 o 
  -4  12   7    29967.07    32362.39   1077.04 o 
  -2  12   7     3743.87     4223.32    623.34 o 
   0  12   7    11575.04     9524.09    981.64 o 
   2  12   7    15761.95    15559.61   1060.41 o 
   4  12   7    36772.79    36424.04   1415.92 o 
   6  12   7    17720.19    18045.31   1172.82 o 
   8  12   7       73.81      134.67    504.12 o 
  10  12   7    29500.44    28090.13   1821.06 o 
  12  12   7     9270.82     5386.30   1016.79 o 
  14  12   7     1280.85      548.15    968.24 o 
 -15  13   7     2908.84     5857.42   1043.45 o 
 -13  13   7     4510.20     4857.29    842.22 o 
 -11  13   7       91.32     1120.74    584.09 o 
  -9  13   7    13787.66    13902.38   1094.12 o 
  -7  13   7     3593.44     4664.83    636.85 o 
  -5  13   7    10466.87     8861.43    885.80 o 
  -3  13   7     7162.33     8137.43    935.71 o 
  -1  13   7      727.82     2577.09    596.88 o 
   1  13   7     5019.50     4686.54    776.98 o 
   3  13   7     7717.32     8494.71    897.12 o 
   5  13   7    43759.49    40493.34   1536.36 o 
   7  13   7     9172.15     8537.05    903.94 o 
   9  13   7    12980.93    11127.15   1392.28 o 
  11  13   7     3179.68     3807.68    888.49 o 
  13  13   7      824.70      342.04    794.83 o 
 -14  14   7     6338.85     6567.68    889.71 o 
 -12  14   7     1031.63     1065.22    604.45 o 
 -10  14   7       95.64      489.30    553.06 o 
  -8  14   7      626.05     1774.83    596.13 o 
  -6  14   7      994.51     1096.38    527.79 o 
  -4  14   7     2973.42     2787.36    613.41 o 
  -2  14   7    11258.40    10337.88    968.18 o 
   2  14   7     1017.96      539.05    501.95 o 
   4  14   7    45140.95    39103.66   1603.76 o 
   6  14   7    13411.84    13195.82   1101.98 o 
   8  14   7      754.03      658.93    970.21 o 
  10  14   7      542.55      736.78    724.37 o 
  12  14   7    15540.12    17395.04   1659.51 o 
 -13  15   7      923.82      332.53    628.03 o 
 -11  15   7     1341.08      843.34    683.41 o 
  -9  15   7     5879.84     4991.68    920.41 o 
  -7  15   7    12148.94    13044.10   1450.77 o 
  -5  15   7      297.98      466.44    510.90 o 
  -3  15   7     1020.17     1702.96    626.37 o 
  -1  15   7    16357.39    13203.80   1239.58 o 
   1  15   7    45303.63    47528.82   1745.42 o 
   3  15   7     1212.54      963.68    537.74 o 
   5  15   7     1670.87     2624.84    664.59 o 
   7  15   7     2775.18     3875.38    760.49 o 
   9  15   7    17031.16    16058.49   1987.74 o 
  11  15   7       72.17     1428.87    854.10 o 
 -12  16   7     6713.14     6866.89   1100.97 o 
 -10  16   7      308.22     1076.99    724.15 o 
  -8  16   7      652.94     1734.79    764.01 o 
  -6  16   7      560.98     1223.05    593.95 o 
  -4  16   7     5176.24     4705.47    981.11 o 
  -2  16   7     3473.64     2232.74    662.77 o 
   0  16   7    20250.12    20392.47   2182.36 o 
   2  16   7    17449.11    15898.70   1261.83 o 
   4  16   7     6740.06     7411.80    948.48 o 
   6  16   7    12842.44    12861.94   1355.36 o 
   8  16   7       24.99      901.31   1030.27 o 
  10  16   7     1346.15     1220.92   2136.52 o 
  -9  17   7     6768.47     6304.40   1420.43 o 
  -7  17   7     3208.89     4132.81    905.86 o 
  -5  17   7     3026.99     5960.27   1048.62 o 
  -3  17   7    11495.86     8672.97   1213.27 o 
  -1  17   7     4483.85     6701.18   1104.20 o 
   1  17   7     2322.76     3248.22    790.72 o 
   3  17   7      738.99     1519.92    724.40 o 
   5  17   7        3.57     -328.13    663.69 o 
   7  17   7     8302.24     7865.15   1546.16 o 
  -8  18   7     1852.95     1856.20   1404.15 o 
  -6  18   7    16487.04    16510.26   1543.34 o 
  -4  18   7      188.79      142.07    831.12 o 
  -2  18   7      428.62      300.27    709.63 o 
   2  18   7     4825.53     4699.73   1004.85 o 
   4  18   7      151.86      483.68    937.24 o 
  -1  19   7      426.28       31.41    723.77 o 
 -22   0   8      454.92      569.84    912.95 o 
 -20   0   8    10803.01     9891.61   1417.32 o 
 -18   0   8    49803.03    45541.31   2410.53 o 
 -16   0   8   154708.98   140457.91   4732.68 o 
 -14   0   8    15348.60    16484.11   1459.08 o 
 -12   0   8    10167.34     8972.47   1052.72 o 
 -10   0   8      899.13      591.13    316.80 o 
  -8   0   8     4175.26     4303.86   1436.98 o 
  -6   0   8   472989.75   513796.22   7751.18 o 
  -4   0   8  1162157.88  1195034.63  17008.82 o 
  -2   0   8     4429.10     3034.16    340.03 o 
   2   0   8   164485.36   165418.66   2859.22 o 
   4   0   8    60944.53    51156.20   1304.17 o 
   6   0   8       15.68      712.74    327.54 o 
   8   0   8    94862.13    93389.11   2181.54 o 
  10   0   8     5748.76     7194.74    761.27 o 
  12   0   8    83082.98    79858.31   2817.03 o 
  14   0   8    76100.45    76500.36   2925.75 o 
  16   0   8    18066.30    15296.26   2498.93 o 
  18   0   8     4087.91     6601.95   1252.63 o 
 -21   1   8     5872.58     6014.60    899.02 o 
 -19   1   8     3262.36     3475.07    716.26 o 
 -17   1   8     9779.91    10657.44    980.73 o 
 -15   1   8     7255.59     7578.51    751.89 o 
 -13   1   8     1224.84     1552.50    519.43 o 
 -11   1   8    16962.51    16893.97    587.59 o 
  -9   1   8     7449.20     8728.30    442.45 o 
  -7   1   8       34.62      245.23    177.07 o 
  -5   1   8   386148.69   403476.84   4379.93 o 
  -3   1   8    60109.10    58940.68    913.86 o 
  -1   1   8    29908.75    24767.48    517.38 o 
   1   1   8   117552.07   115546.10   1493.45 o 
   3   1   8    25828.80    23015.54    564.99 o 
   5   1   8    23959.67    20977.89    596.42 o 
   7   1   8   267410.78   272933.06   3323.27 o 
   9   1   8    40876.67    40303.07    973.27 o 
  11   1   8    10981.21    14873.58    982.02 o 
  13   1   8      438.75      299.02    797.63 o 
  15   1   8      422.31      238.26    503.87 o 
  17   1   8      148.67      857.04    506.54 o 
  19   1   8      337.49     -161.50    583.38 o 
 -22   2   8     2207.11     3594.37   1361.83 o 
 -20   2   8    10417.68     9410.09   1014.04 o 
 -18   2   8       25.82     -292.39    458.57 o 
 -16   2   8    33587.54    31508.90   1373.75 o 
 -14   2   8      220.08     -134.91    341.23 o 
 -12   2   8    89262.65    90705.73   1712.68 o 
 -10   2   8   182679.38   180675.31   2358.26 o 
  -8   2   8    18712.26    15930.29    582.97 o 
  -6   2   8      119.78      764.32    188.68 o 
  -4   2   8    20850.76    23653.01    618.19 o 
  -2   2   8   123317.43   108539.11   1400.61 o 
   2   2   8    92345.48   102662.84   1392.54 o 
   4   2   8     9189.64     8125.11    399.63 o 
   6   2   8    59133.48    62643.77   1130.02 o 
   8   2   8   293083.09   280416.22   3459.78 o 
  10   2   8     1290.79     2869.87    382.05 o 
  12   2   8      942.60     1068.25    829.27 o 
  14   2   8      235.35     1669.09    600.66 o 
  16   2   8    24069.55    25633.40   1477.79 o 
  18   2   8       17.55     1522.57    884.24 o 
 -21   3   8     8063.62     8119.00   1004.93 o 
 -19   3   8     1680.79     1963.50    648.11 o 
 -17   3   8    14585.83    16042.63   1173.72 o 
 -15   3   8    11823.33    13308.98    992.57 o 
 -13   3   8      345.13      289.65    529.42 o 
 -11   3   8    28228.57    28425.47    919.96 o 
  -7   3   8    36371.75    40406.79    940.24 o 
  -5   3   8    25427.24    27082.17    680.28 o 
  -3   3   8        0.71      241.55    130.64 o 
  -1   3   8    16692.45    15442.99    463.47 o 
   1   3   8    31056.33    28821.95    690.09 o 
   3   3   8   119079.02   115711.59   1689.63 o 
   5   3   8    92872.16    83988.49   1324.62 o 
   7   3   8   223224.50   214609.17   2758.47 o 
   9   3   8     1606.09     2143.57    349.65 o 
  11   3   8    33379.17    29158.17   1261.26 o 
  13   3   8      339.36      187.85    378.42 o 
  15   3   8     2656.92     2338.22    590.68 o 
  17   3   8      559.26     2071.91    600.97 o 
  19   3   8    20477.37    19350.30   1660.93 o 
 -22   4   8     5319.79     5804.29    915.04 o 
 -20   4   8     1380.31     1434.02    787.12 o 
 -18   4   8     8821.87    10348.98   1022.40 o 
 -16   4   8     8095.94     9608.04    903.78 o 
 -14   4   8     3642.98     2162.02    493.49 o 
 -12   4   8    10481.96    11098.12    711.60 o 
 -10   4   8    19117.06    21736.63    673.78 o 
  -8   4   8    55597.15    52681.58   1001.52 o 
  -6   4   8    70833.27    63062.91   1064.27 o 
  -4   4   8    14696.42    13696.70    412.52 o 
  -2   4   8      275.45     1107.40    202.15 o 
   0   4   8     1793.80     1937.95    320.34 o 
   2   4   8    15269.29    16665.70    552.76 o 
   4   4   8    56251.35    59363.93   1020.00 o 
   6   4   8   109467.13   111313.05   1673.07 o 
   8   4   8     1975.78     2585.41    365.84 o 
  10   4   8     2306.41     3980.51    492.49 o 
  12   4   8    27735.88    27588.90   1040.80 o 
  14   4   8      346.30      912.47    482.52 o 
  16   4   8     4354.88     5482.07    965.48 o 
  18   4   8     6013.61     6325.57   1122.29 o 
 -21   5   8       40.00      696.93    633.37 o 
 -19   5   8      871.75     1811.45    590.73 o 
 -17   5   8    20189.89    16555.34   1184.49 o 
 -15   5   8      952.32     1070.57    479.79 o 
 -13   5   8    26000.63    24758.11   1378.76 o 
 -11   5   8     1531.90     1546.01    497.30 o 
  -9   5   8    23922.93    21672.51    664.58 o 
  -7   5   8     4228.57     4994.27    364.39 o 
  -5   5   8     4288.06     5417.10    323.95 o 
  -3   5   8    31362.40    26048.14    690.96 o 
  -1   5   8    16289.78    15639.18    804.38 o 
   1   5   8   165159.80   161392.91   2290.97 o 
   3   5   8    58080.92    60390.92   1001.13 o 
   5   5   8    29596.47    29361.89    862.52 o 
   7   5   8     9359.86    10692.77    690.26 o 
  11   5   8     2364.32     2669.33    451.44 o 
  13   5   8     7486.85    10456.33   1102.22 o 
  15   5   8    16513.75    19114.71   1521.19 o 
  17   5   8    15279.32    18000.43   1577.93 o 
 -20   6   8      757.29     2001.75    838.02 o 
 -18   6   8     2341.67     2758.73    643.66 o 
 -16   6   8     2417.86     4110.32    820.16 o 
 -14   6   8     1091.41     1479.73    539.77 o 
 -12   6   8    86013.89    82013.13   1734.36 o 
 -10   6   8    45991.77    45450.74   1019.52 o 
  -8   6   8    43173.64    44024.33    964.45 o 
  -6   6   8     9701.89    10863.10    474.81 o 
  -4   6   8   139215.88   135885.28   2202.06 o 
   0   6   8    52782.29    46153.13   1906.59 o 
   2   6   8     1962.55     4008.94    370.59 o 
   4   6   8   233949.36   237497.91   2900.42 o 
   6   6   8    21100.99    20349.89   1042.80 o 
   8   6   8   182921.20   178708.14   2508.78 o 
  10   6   8     4261.31     5159.58    618.92 o 
  12   6   8     3741.53     3950.99    618.02 o 
  14   6   8     3371.68     2377.57    731.54 o 
  16   6   8    18569.50    23429.54   1799.09 o 
  18   6   8     1154.84     2108.89    896.30 o 
 -19   7   8     9528.09     9801.25   1045.30 o 
 -17   7   8      743.10      897.01    535.06 o 
 -15   7   8      941.43      -31.45    452.98 o 
 -13   7   8     4736.59     4488.45    624.11 o 
 -11   7   8      340.86     -205.27    326.43 o 
  -9   7   8    51653.41    52333.98   1242.35 o 
  -7   7   8    22878.59    26207.09    733.94 o 
  -5   7   8     1225.35     2037.03    369.01 o 
  -3   7   8    11432.96    14269.76    647.62 o 
  -1   7   8     1189.51     2673.90    433.67 o 
   3   7   8   105202.49    98460.80   1975.77 o 
   5   7   8    67649.45    71235.66   1262.08 o 
   9   7   8    19585.53    18440.88   1134.37 o 
  11   7   8      775.94     1522.94    540.61 o 
  13   7   8     8107.02     8870.15   1047.96 o 
  15   7   8     2960.47     4316.35    899.29 o 
  17   7   8      741.67     1756.14    768.49 o 
 -20   8   8     7293.42     6202.86   1107.50 o 
 -18   8   8        4.41      716.55    664.51 o 
 -16   8   8     4224.69     5739.62    885.84 o 
 -14   8   8    22133.31    24140.67   1364.02 o 
 -12   8   8     2050.92     3236.39    505.07 o 
 -10   8   8     9829.70    11033.62    711.68 o 
  -8   8   8    70365.09    70328.20   1353.65 o 
  -6   8   8      790.14     1529.49    417.36 o 
  -4   8   8    38888.31    39927.20   1042.19 o 
  -2   8   8   125724.73   124561.88   2017.86 o 
   0   8   8       75.90      386.29    209.51 o 
   2   8   8     1959.73     2375.19    259.11 o 
   4   8   8   177611.86   174539.33   2707.46 o 
   6   8   8    20247.53    21156.52    905.95 o 
   8   8   8     3030.52     2865.13    448.82 o 
  10   8   8    42766.28    43544.80   1707.47 o 
  12   8   8      281.43     -448.72    448.72 o 
  14   8   8     8878.50     7784.73   1037.66 o 
  16   8   8     4078.77     4889.30    905.86 o 
 -19   9   8      736.23     3022.60    969.16 o 
 -17   9   8      187.53     2297.10    986.28 o 
 -15   9   8     1851.96     2905.99    759.35 o 
 -13   9   8    56828.66    52926.14   3005.80 o 
 -11   9   8      402.45     1388.18    513.29 o 
  -9   9   8    83223.59    84066.09   2901.14 o 
  -7   9   8    12412.78    15353.58    840.22 o 
  -5   9   8     5825.01     5540.13    644.17 o 
  -3   9   8    16126.38    19711.02    895.50 o 
  -1   9   8    11963.87    17683.56    743.52 o 
   1   9   8     7222.76     8293.80    897.07 o 
   3   9   8    31254.61    32426.24   1377.64 o 
   5   9   8     6121.47     8879.54    640.53 o 
   7   9   8    15387.44    16723.78    866.39 o 
   9   9   8    39792.53    36763.45   1349.27 o 
  11   9   8     3652.71     3703.08    718.83 o 
  13   9   8     1675.01     2870.22    865.78 o 
  15   9   8      257.89       82.45    741.29 o 
  17   9   8     3419.10     4986.06   1097.63 o 
 -18  10   8    12623.51    14042.94   3867.72 o 
 -14  10   8     4684.30     5338.12    992.58 o 
 -12  10   8       69.25      774.56    513.44 o 
 -10  10   8    11894.51    14110.52   1335.95 o 
  -8  10   8     7264.35     8598.94    702.17 o 
  -6  10   8    14017.59    13250.77    815.53 o 
  -4  10   8    57837.00    58956.47   1565.78 o 
  -2  10   8   476035.25   476091.84   6040.95 o 
   0  10   8    74622.55    74557.19   1892.44 o 
   2  10   8    40686.38    37914.11   1543.51 o 
   4  10   8       64.88      874.49    574.84 o 
   6  10   8       17.95     1024.47    447.86 o 
   8  10   8     8485.59    10232.64    926.55 o 
  10  10   8    68878.74    61882.56   2222.38 o 
  12  10   8      688.02     2373.74    731.01 o 
  14  10   8     4345.27     6857.68   1861.25 o 
  16  10   8     6330.32     2121.37   1639.01 o 
 -17  11   8     5448.92     5187.78   1048.40 o 
 -15  11   8    42199.47    38249.78   2351.11 o 
 -13  11   8     3101.86     3901.10    715.74 o 
 -11  11   8     3223.84     3768.46    666.87 o 
  -9  11   8    48696.41    50229.17   1415.68 o 
  -7  11   8   204352.72   196146.25   3167.93 o 
  -5  11   8    14208.89    12973.89    804.00 o 
  -3  11   8     9726.48    11421.12    901.17 o 
   1  11   8     3270.99     3541.69    566.73 o 
   3  11   8    17103.51    17281.75   1094.22 o 
   5  11   8        7.45     1083.86    484.83 o 
   7  11   8     2460.49     3058.12    641.08 o 
   9  11   8     9231.91     9687.04   1130.48 o 
  11  11   8    58541.24    55975.20   2222.69 o 
  13  11   8     6808.66     7675.51   1101.98 o 
  15  11   8      791.49     1226.63    903.72 o 
 -16  12   8     1216.99     2474.48    877.18 o 
 -14  12   8     8914.12     9267.77   1013.89 o 
 -12  12   8    11837.57    13547.08   1403.02 o 
 -10  12   8      101.21     -140.70    570.83 o 
  -8  12   8    14870.75    16877.47    994.29 o 
  -6  12   8    21630.00    23230.67   1065.41 o 
  -4  12   8     8844.66     8764.24    840.55 o 
  -2  12   8     5272.94     5333.25    692.29 o 
   0  12   8      273.72      663.56    416.49 o 
   2  12   8     4339.27     4289.64    658.21 o 
   4  12   8    25396.95    25377.06   1285.85 o 
   6  12   8    39090.23    36436.40   2731.68 o 
   8  12   8     4284.61     4032.55    692.00 o 
  10  12   8     3253.76     5067.66    979.87 o 
  12  12   8     1775.65      554.23    762.65 o 
  14  12   8     1324.87     -631.12    987.11 o 
 -15  13   8        1.64     1952.75   1006.11 o 
 -13  13   8        9.74     -230.37    528.45 o 
 -11  13   8     1058.36      959.53    586.90 o 
  -9  13   8     1894.53     1450.09    560.85 o 
  -7  13   8     8399.33     8163.65    926.65 o 
  -5  13   8       85.90     -236.37    428.78 o 
  -3  13   8     1451.34     1452.79    530.29 o 
  -1  13   8     4153.48     4102.77   1113.29 o 
   1  13   8      613.87      322.97    479.52 o 
   3  13   8     9153.86     8355.34    920.95 o 
   5  13   8    18554.18    19504.04   1284.52 o 
   7  13   8      158.52     -187.91    488.64 o 
   9  13   8      626.68     1293.41    739.81 o 
  11  13   8        5.11     -332.88    678.26 o 
  13  13   8     8071.33     7273.64   1197.65 o 
 -14  14   8     2457.57     2232.19   1003.15 o 
 -12  14   8      130.95     -562.79    580.67 o 
 -10  14   8      726.16      436.82    652.20 o 
  -8  14   8     2251.37     2017.01    627.70 o 
  -6  14   8     1888.65     1171.69    529.78 o 
  -4  14   8     6142.45     8078.62   1575.07 o 
  -2  14   8    18039.75    19497.57   1268.36 o 
   0  14   8     1986.05     1719.13    758.40 o 
   2  14   8     2114.69     1563.46    562.48 o 
   4  14   8     1139.25     1683.93    614.52 o 
   6  14   8      661.72      477.66    528.27 o 
   8  14   8     6601.11     6719.98   1049.66 o 
  10  14   8     7994.03     8996.24   1222.12 o 
  12  14   8     5560.65     9476.06   1327.27 o 
 -13  15   8       17.32      374.68    687.79 o 
 -11  15   8     3733.95     2735.33    828.38 o 
  -9  15   8      707.45     1401.03    699.89 o 
  -7  15   8      408.02     1300.74    584.90 o 
  -5  15   8     1069.20      612.66    527.24 o 
  -3  15   8     7102.82     7513.71    890.19 o 
  -1  15   8     6719.44     6312.25    856.13 o 
   1  15   8    16757.61    17759.96   1654.17 o 
   3  15   8      335.49     1211.72    662.55 o 
   7  15   8       88.98      845.51    625.24 o 
   9  15   8     1001.06     1302.27    807.13 o 
  11  15   8     5457.35     6590.65   1775.46 o 
 -12  16   8     7772.22     7406.78   1140.75 o 
 -10  16   8    13253.78    13909.69   1728.72 o 
  -8  16   8     3790.46     3224.73    849.64 o 
  -6  16   8    11402.12    11749.17   1752.96 o 
  -4  16   8     9110.53     7515.71    931.46 o 
  -2  16   8    10770.08    11925.08   1144.65 o 
   2  16   8      766.16      901.42    543.27 o 
   4  16   8     4281.09     6571.21   1178.12 o 
   6  16   8      317.13     2034.08    714.06 o 
   8  16   8     2740.69     1141.93    833.54 o 
  -9  17   8      685.44     1265.92    834.58 o 
  -7  17   8     8315.18     7436.82    963.82 o 
  -5  17   8    10237.28     9218.22   1039.17 o 
  -3  17   8      253.35      825.38    632.21 o 
  -1  17   8     1283.21     1333.85    737.35 o 
   1  17   8      172.87     1582.91    829.91 o 
   3  17   8     6216.93     8060.21   1120.74 o 
   5  17   8     5650.44     4882.42   1048.34 o 
   7  17   8     6710.44     8172.15   1578.02 o 
  -6  18   8     2295.45     4378.17    946.86 o 
  -4  18   8     1917.13     2411.52    872.65 o 
  -2  18   8     1715.10      896.38    832.13 o 
   0  18   8       78.30     1148.05    770.21 o 
   2  18   8     2677.24     2953.65    860.99 o 
   4  18   8     1969.62     1717.89    825.48 o 
 -21   1   9     7053.72     7306.65   1109.95 o 
 -19   1   9     8266.75     7125.11    896.16 o 
 -15   1   9     2879.23     4126.98    612.74 o 
 -13   1   9    48616.12    49790.34   1478.64 o 
 -11   1   9    20038.52    19651.21    661.01 o 
  -9   1   9     7639.14     7989.85    450.21 o 
  -7   1   9    76760.13    77784.19   1358.21 o 
  -5   1   9   588387.06   594698.44   6273.97 o 
  -3   1   9    78349.70    69298.28   1049.94 o 
  -1   1   9    41269.75    34700.33    705.51 o 
   1   1   9   276232.66   261513.72   2975.74 o 
   3   1   9     5354.15     5931.85    385.66 o 
   5   1   9   121230.30   123085.96   1751.96 o 
   7   1   9    58559.27    54726.02   1105.84 o 
  11   1   9    13440.87    15607.26    851.28 o 
  13   1   9   205047.88   198271.25   3695.63 o 
  15   1   9      408.33      963.71    486.31 o 
  17   1   9     7100.43     5735.55    887.60 o 
  19   1   9     9128.08     7634.88    980.31 o 
 -22   2   9     1061.61     1278.40    711.80 o 
 -20   2   9     2523.10     4359.88    764.51 o 
 -18   2   9     3529.24     4363.93    732.71 o 
 -16   2   9     3516.18     3411.17    626.50 o 
 -14   2   9      409.51     1524.56    433.12 o 
 -12   2   9    15817.23    19485.69    913.51 o 
 -10   2   9     9291.78    11172.02    638.68 o 
  -8   2   9     7093.41     8478.73    445.13 o 
  -6   2   9   122896.07   121291.89   1667.09 o 
  -4   2   9    23040.10    20912.25    533.68 o 
  -2   2   9    81552.48    76998.62   1108.31 o 
   0   2   9   322287.44   296504.63   3289.14 o 
   2   2   9    41038.82    32949.55    833.49 o 
   4   2   9     1128.72     1789.12    245.58 o 
   6   2   9    92127.37    93346.50   1492.05 o 
   8   2   9    78231.38    73612.61   1360.33 o 
  10   2   9    14388.61    19115.41    778.60 o 
  12   2   9      264.64      -86.62    372.65 o 
  14   2   9     4044.81     3919.08    832.19 o 
  16   2   9      529.59      528.73    900.72 o 
  18   2   9      300.98      468.76    654.31 o 
 -21   3   9      327.47      247.45    617.66 o 
 -19   3   9    14780.46    12245.51   1087.70 o 
 -17   3   9     2595.22     2246.26    583.73 o 
 -15   3   9      431.25       64.89    380.64 o 
 -13   3   9    33497.66    31349.00   1344.46 o 
 -11   3   9   184715.53   184127.77   2786.33 o 
  -9   3   9      277.92      588.81    231.70 o 
  -7   3   9   134095.14   139916.36   1898.65 o 
  -3   3   9     1891.51     3430.44    246.91 o 
  -1   3   9       48.42      135.13    157.11 o 
   1   3   9     7158.75     6860.00    399.69 o 
   3   3   9    20029.90    22732.48    569.32 o 
   5   3   9     3948.28     4020.77    346.62 o 
   7   3   9   169524.48   156608.34   2203.62 o 
   9   3   9    39851.99    39867.95   1169.69 o 
  11   3   9     7505.25     8045.62    658.53 o 
  13   3   9     5449.58     4740.08    678.70 o 
  15   3   9     9285.81     9228.99   1103.32 o 
  17   3   9      484.60      280.59    717.94 o 
 -22   4   9      307.34      493.11    633.87 o 
 -20   4   9     1038.82     1670.32    636.50 o 
 -18   4   9     4323.12     3888.08    870.51 o 
 -16   4   9     6142.69     7188.17    808.77 o 
 -14   4   9     1707.52     2948.92    844.85 o 
 -12   4   9     1225.49     1268.10    438.45 o 
 -10   4   9     7093.50     7027.33    524.24 o 
  -8   4   9    20468.21    21694.25    643.02 o 
  -6   4   9     2781.17     2135.70    262.29 o 
  -4   4   9     8336.18     8696.45    359.80 o 
  -2   4   9     6280.36     5745.02    338.64 o 
   0   4   9    28071.10    31965.20    735.26 o 
   2   4   9     5177.19     6196.81    410.83 o 
   4   4   9    13355.39    13457.54    505.91 o 
   6   4   9    20109.84    20369.05    662.60 o 
   8   4   9    25482.77    27740.71    823.50 o 
  12   4   9      158.10     1022.97    399.91 o 
  14   4   9      268.53      506.70    729.56 o 
  16   4   9     3721.65     3504.79    842.23 o 
  18   4   9     4941.18     5108.28   1076.38 o 
 -21   5   9     4219.28     5463.47    898.72 o 
 -19   5   9     4897.67     6022.16    929.22 o 
 -17   5   9     4788.23     7337.52    877.26 o 
 -15   5   9    13719.63    15094.86   1494.15 o 
 -13   5   9    16337.61    16598.56    887.37 o 
 -11   5   9    51685.47    46506.12   1203.45 o 
  -9   5   9     6253.18     7545.91    483.11 o 
  -7   5   9     1693.64     2099.07    290.01 o 
  -5   5   9    65673.90    67348.27   1215.97 o 
  -3   5   9   127432.01   133588.61   1989.55 o 
  -1   5   9    21964.21    22790.83    823.98 o 
   1   5   9     8230.67     9417.69    460.84 o 
   3   5   9    19472.83    21922.67    558.42 o 
   5   5   9    18196.62    18890.29    632.09 o 
   7   5   9    39479.97    39982.16   1024.94 o 
   9   5   9    70433.70    68689.65   1521.13 o 
  11   5   9    13675.77    13278.34    943.79 o 
  13   5   9     7780.89    10298.84   2188.17 o 
  15   5   9      717.74      949.04    639.78 o 
  17   5   9     1985.15     1087.35   1291.44 o 
 -20   6   9     1008.06     1736.29    659.79 o 
 -18   6   9     3690.91     3208.52    650.69 o 
 -16   6   9    12399.90    14521.65   1248.11 o 
 -14   6   9     2889.05     3231.41    752.73 o 
 -12   6   9    14935.15    18694.70    893.96 o 
 -10   6   9    31056.09    30725.07    844.10 o 
  -8   6   9    11749.23    13111.13    863.48 o 
  -6   6   9    11829.49    11582.67    620.09 o 
  -4   6   9     1375.42     3241.30    416.56 o 
  -2   6   9    21559.37    22531.15    651.95 o 
   4   6   9    12138.50    11781.52    674.45 o 
   6   6   9    10976.95    12138.25    580.99 o 
  10   6   9    16773.68    18252.37   1065.20 o 
  12   6   9    38188.45    36190.45   1501.08 o 
  14   6   9     1096.32      540.04    715.59 o 
  16   6   9     5970.94     7457.19   1131.47 o 
  18   6   9       10.75      925.85    767.58 o 
 -19   7   9     6964.38    10626.76   1048.71 o 
 -17   7   9     1516.42     1589.45    563.09 o 
 -15   7   9    14898.83    17510.87   1396.30 o 
 -13   7   9    10163.57    11217.70    790.99 o 
 -11   7   9    34733.23    33137.14   1043.44 o 
  -9   7   9    18166.73    18674.71    714.19 o 
  -7   7   9    49613.37    46734.16    994.91 o 
  -5   7   9   293115.06   288457.41   3878.70 o 
  -3   7   9   119370.44   113470.34   2117.62 o 
  -1   7   9    25285.39    24873.79    714.66 o 
   1   7   9    82275.13    79592.65   1464.43 o 
   3   7   9   253622.28   240273.98   3676.46 o 
   5   7   9   210312.22   196574.39   2981.55 o 
   7   7   9    17427.73    20180.72    898.05 o 
   9   7   9     5866.19     6090.72    652.89 o 
  11   7   9     5153.23     5020.46    694.49 o 
  13   7   9    25877.64    27415.08   2993.20 o 
  15   7   9      539.46      775.87    592.79 o 
  17   7   9     1535.02     1615.43   1212.73 o 
 -20   8   9     2748.47     2412.54    876.87 o 
 -18   8   9      159.94      604.85    887.82 o 
 -16   8   9     2469.93     1188.70    724.20 o 
 -14   8   9    30479.81    34900.08   2294.34 o 
 -12   8   9    51756.35    48738.99   1343.90 o 
 -10   8   9    45981.41    46549.73   1105.37 o 
  -8   8   9    50134.73    53209.54   1337.60 o 
  -6   8   9     3645.52     3242.51    455.86 o 
  -4   8   9     6474.10     6798.21    533.36 o 
   0   8   9    62504.52    58399.40   1157.37 o 
   2   8   9     1794.18     2251.84    331.81 o 
   4   8   9    19146.86    24822.86    903.26 o 
   6   8   9     4448.51     5627.62    552.94 o 
   8   8   9    64683.14    63154.86   1521.51 o 
  10   8   9    46789.18    42394.21   1921.62 o 
  12   8   9      316.47     -375.54    452.80 o 
  14   8   9      441.88     -565.28    565.28 o 
  16   8   9     5191.82     6671.48   1090.33 o 
 -19   9   9    17232.18    18260.13   1661.11 o 
 -17   9   9     2968.60     3356.03   1038.39 o 
 -15   9   9    16486.49    16767.08   1455.88 o 
 -13   9   9    29881.92    31603.39   1446.14 o 
 -11   9   9    12634.52    15427.70   1071.74 o 
  -9   9   9      106.36     1207.08    403.70 o 
  -7   9   9    26095.06    26093.81    999.07 o 
  -5   9   9     1148.33      604.44    451.89 o 
  -3   9   9   243671.45   234118.58   3570.72 o 
  -1   9   9   272399.66   265318.09   4748.92 o 
   1   9   9     4416.61     6729.54    708.31 o 
   3   9   9     1871.68     2147.63    664.88 o 
   5   9   9    27962.34    29954.16   1536.07 o 
   7   9   9      738.50      461.64    653.94 o 
   9   9   9    70305.86    71290.34   2133.04 o 
  11   9   9    39610.57    40442.32   1488.70 o 
  13   9   9     4080.75     5404.44   1075.62 o 
  15   9   9     3545.08     2724.79   1967.32 o 
 -18  10   9     1989.53     2373.90    970.65 o 
 -16  10   9    10127.07     9943.70   1248.26 o 
 -14  10   9     3619.33     5734.78    853.11 o 
 -12  10   9     8242.40     8430.51    879.66 o 
 -10  10   9     3433.71     5117.13    707.22 o 
  -8  10   9      137.80      576.98    396.22 o 
  -6  10   9     2928.02     2713.97    474.17 o 
  -4  10   9     1819.68     3255.34    484.86 o 
   0  10   9    64688.17    59583.90   1701.84 o 
   2  10   9      174.40       13.77    382.37 o 
   4  10   9     2809.42     5284.41    659.75 o 
   6  10   9     1789.09     2699.25    572.85 o 
   8  10   9    17720.79    17484.41   2435.33 o 
  12  10   9     3392.71     5862.29   1465.69 o 
  14  10   9     3811.98     4310.76   1121.36 o 
 -17  11   9       77.14     1892.49    892.70 o 
 -15  11   9    12099.17    11425.75   1272.27 o 
 -13  11   9    16812.16    17028.44   1234.32 o 
 -11  11   9     1231.92      583.53    509.37 o 
  -9  11   9     1499.63     1989.89    492.55 o 
  -7  11   9    11123.33    15119.31   1455.11 o 
  -5  11   9     4161.97     5981.26    707.99 o 
  -3  11   9    54733.24    51473.04   2487.31 o 
  -1  11   9    37270.18    39544.12   2924.15 o 
   1  11   9     2510.05     2894.58    559.82 o 
   5  11   9     5354.05     5927.16    741.43 o 
   7  11   9      483.60      340.88    498.26 o 
   9  11   9    32229.95    31554.33   2417.07 o 
  11  11   9    18763.61    20096.75   1968.92 o 
  13  11   9       19.56      769.01    776.51 o 
  15  11   9     3582.40     2060.13    987.53 o 
 -16  12   9     7133.44     7596.94   1171.48 o 
 -14  12   9    16747.77    17583.48   1316.18 o 
 -12  12   9    12298.27    11081.48   1058.37 o 
 -10  12   9      567.62     1834.98    573.95 o 
  -8  12   9    18633.42    20785.30   1087.19 o 
  -6  12   9     2591.58     1532.61    565.73 o 
  -4  12   9     3902.99     3862.62    633.92 o 
  -2  12   9     3967.70     4423.12    653.67 o 
   0  12   9      809.66       98.72    410.89 o 
   2  12   9     4118.82     4307.27    671.12 o 
   4  12   9       58.15     1082.01    541.70 o 
   6  12   9      359.98      863.73    536.93 o 
   8  12   9       67.26      159.52    562.69 o 
  10  12   9     5287.90     6144.53   1279.17 o 
  12  12   9     1472.95      834.38    791.08 o 
  14  12   9     6735.72     4825.19   1308.02 o 
 -15  13   9       22.51     -334.40    761.08 o 
 -13  13   9        4.19      265.83    585.00 o 
 -11  13   9     1576.61     1934.14    653.34 o 
  -9  13   9     4793.72     4562.75    896.03 o 
  -7  13   9     8284.15     8549.91    879.15 o 
  -5  13   9     3166.46     2725.38    638.27 o 
  -3  13   9    42711.00    42449.04   1547.87 o 
  -1  13   9    15151.30    17165.09   1196.95 o 
   1  13   9     1226.19     1398.46    543.18 o 
   3  13   9     2890.32     4131.73    735.23 o 
   5  13   9       32.22      -39.23    490.72 o 
   7  13   9     5152.13     4510.18    777.14 o 
   9  13   9     3194.53     2958.31   1271.10 o 
  11  13   9      295.55      127.12    801.65 o 
  13  13   9     1748.88     3737.23   1049.64 o 
 -14  14   9     1591.31     3933.10    919.47 o 
 -12  14   9      886.98     1460.77    739.53 o 
 -10  14   9     8068.99     9480.15   1167.21 o 
  -8  14   9    12728.34    10997.12   1007.42 o 
  -6  14   9       42.36      331.69    495.80 o 
  -4  14   9    19384.49    17655.52   1382.97 o 
  -2  14   9     1595.30     2772.08    849.32 o 
   0  14   9    22113.93    18588.47   1253.30 o 
   2  14   9     1362.60      166.91    523.97 o 
   4  14   9     5291.06     3568.38    714.93 o 
   6  14   9     6161.58     7211.25    884.47 o 
   8  14   9     1345.98     2319.15    813.38 o 
  10  14   9     3012.13     3984.12    971.88 o 
  12  14   9    10386.32     9546.08   1344.57 o 
 -13  15   9     9866.65     9224.75   1229.21 o 
 -11  15   9     1291.72     1433.19    843.77 o 
  -9  15   9       70.57      903.15    658.71 o 
  -7  15   9     1596.58     1764.57    615.33 o 
  -5  15   9     3072.29     4354.60    758.56 o 
  -1  15   9        7.30      935.24    546.35 o 
   1  15   9      576.38      631.17    653.27 o 
   3  15   9    10895.67    11443.63   1269.61 o 
   5  15   9    14698.51    13420.09   1193.48 o 
   7  15   9      137.38      984.34    645.91 o 
   9  15   9     9256.04     8466.56   1317.59 o 
 -12  16   9      489.26     1746.89    863.88 o 
 -10  16   9    10107.57     8745.25   1183.27 o 
  -8  16   9     6581.41    10038.70   1064.94 o 
  -6  16   9      462.83      274.60    590.86 o 
  -4  16   9     8883.76     8328.59   1009.48 o 
  -2  16   9     1301.46     2013.60    685.03 o 
   0  16   9    25942.06    25360.86   1556.77 o 
   2  16   9      200.22      555.03    565.89 o 
   4  16   9      351.28     2425.68    723.67 o 
   6  16   9     3494.22     4679.56    888.86 o 
   8  16   9     4988.25     3922.19   1030.94 o 
  -9  17   9     2121.02     4878.75   1003.92 o 
  -7  17   9     1178.75     1711.00    680.06 o 
  -5  17   9       61.51      -17.44    656.49 o 
  -3  17   9     3344.42     3457.56    780.03 o 
  -1  17   9     1224.67     1562.99    673.50 o 
   1  17   9      813.12      -74.49    626.88 o 
   3  17   9      233.04     1769.87    718.35 o 
   5  17   9     1508.80     2136.52    859.79 o 
   7  17   9    21943.06    18710.15   2263.41 o 
  -6  18   9    22378.45    20514.94   1727.73 o 
  -4  18   9     2134.87      775.24    920.24 o 
  -2  18   9       71.69     -373.61    662.67 o 
   0  18   9     3165.12     4015.12    988.89 o 
   2  18   9    26698.27    25468.99   2523.25 o 
   4  18   9      123.79     -320.08    738.95 o 
 -22   0  10      565.40      -33.70    827.98 o 
 -20   0  10     9583.03     8328.47   2194.61 o 
 -18   0  10    54084.91    51542.00   2501.08 o 
 -16   0  10    76601.62    68349.09   2746.15 o 
 -14   0  10    58721.10    58477.23   3243.93 o 
 -12   0  10     7257.45     6469.85    963.06 o 
 -10   0  10    37892.23    40215.74   1958.48 o 
  -8   0  10   343576.75   320612.69   5277.50 o 
  -6   0  10   252939.59   273920.69   4539.97 o 
  -4   0  10   258828.80   280910.72   4549.80 o 
   0   0  10   358489.00   372951.19   5779.58 o 
   2   0  10   208257.88   199186.44   3442.46 o 
   4   0  10    42385.98    36602.71   1266.45 o 
   6   0  10     1814.09     3637.51    526.34 o 
   8   0  10     2806.44     1944.40    482.83 o 
  10   0  10    12840.60    15796.91   1062.60 o 
  12   0  10   230496.75   212814.22  18437.00 o 
  14   0  10    75928.89    71839.58   2880.92 o 
  16   0  10    28068.27    33686.99   2369.23 o 
  18   0  10     2504.13     1516.11    933.96 o 
 -21   1  10      702.91     2581.34    718.05 o 
 -19   1  10     5962.61     4659.60    761.75 o 
 -17   1  10     7740.83     9917.21    970.67 o 
 -15   1  10     3016.22     4021.27    639.68 o 
 -13   1  10    26515.32    25340.83   1119.17 o 
 -11   1  10    33367.87    35099.63    932.04 o 
  -9   1  10     1403.60     1893.35    291.08 o 
  -7   1  10   130151.55   135051.55   2550.03 o 
  -5   1  10   207983.44   210628.11   2557.04 o 
  -3   1  10     6296.65     6664.64    354.88 o 
  -1   1  10   108444.57    91431.24   1290.82 o 
   1   1  10   104607.51   102555.13   1895.72 o 
   3   1  10    27961.16    26175.04    830.01 o 
   5   1  10      373.47      849.37    232.04 o 
   7   1  10     9057.40     9834.41    562.96 o 
   9   1  10     4960.21     6632.99    525.11 o 
  11   1  10      512.46     2149.35    436.68 o 
  13   1  10      696.01     2220.53    879.58 o 
  15   1  10     1657.09     1958.00    584.13 o 
  17   1  10     2026.12     2139.84    657.09 o 
 -22   2  10     1746.65      527.57    866.46 o 
 -20   2  10    13488.63    11901.81   1132.73 o 
 -18   2  10     1805.01     1118.83    738.51 o 
 -16   2  10    12338.65    11802.43   1060.74 o 
 -14   2  10        6.54      215.91    359.64 o 
 -12   2  10   106117.38   104485.37   2121.82 o 
 -10   2  10    21862.98    23540.83    704.16 o 
  -8   2  10   239767.19   230354.77   2856.35 o 
  -4   2  10     5973.45     6965.66    367.12 o 
  -2   2  10    28266.79    22745.49   1476.16 o 
   0   2  10    61974.95    65461.16   1016.37 o 
   2   2  10    41515.19    44185.31    823.04 o 
   4   2  10    10259.52    10389.25    520.82 o 
   6   2  10   115535.35   120621.19   1807.30 o 
   8   2  10    70284.55    69157.24   1331.52 o 
  10   2  10     5559.23     5896.36    528.42 o 
  12   2  10    19117.14    20689.76   1173.84 o 
  14   2  10      440.38      663.08    647.38 o 
  16   2  10    19413.19    19321.53   1311.34 o 
  18   2  10     8218.82     7378.48   1093.39 o 
 -21   3  10     1266.67      886.67    682.14 o 
 -19   3  10       66.63       23.26    522.68 o 
 -17   3  10      365.35     1277.03    535.29 o 
 -15   3  10     8135.37     9033.89    852.60 o 
 -13   3  10    25132.98    26120.03   1300.44 o 
 -11   3  10   109251.17   110432.89   1740.92 o 
  -9   3  10    39251.68    38996.12    918.21 o 
  -7   3  10     2847.23     3020.05    313.91 o 
  -5   3  10     8500.68    10896.68    577.32 o 
  -3   3  10    25434.49    24584.03    653.89 o 
  -1   3  10    15082.96    14140.32    410.51 o 
   1   3  10    82606.50    75587.80   1251.28 o 
   3   3  10    18514.74    20332.57    559.02 o 
   5   3  10    44063.75    44984.39   1010.62 o 
   7   3  10    19563.30    21156.63    882.60 o 
   9   3  10     4491.29     5761.02    497.70 o 
  11   3  10      579.98       53.70    487.34 o 
  13   3  10     9004.29    10095.20    900.12 o 
  15   3  10       93.76     1247.12    614.58 o 
  17   3  10       22.72      471.90    624.45 o 
 -20   4  10     1504.46     2144.64    680.39 o 
 -18   4  10     2874.90     3881.17    736.39 o 
 -16   4  10    15690.93    14992.99   1113.40 o 
 -14   4  10     4561.20     3663.12    675.66 o 
 -10   4  10     3720.33     3794.80    434.96 o 
  -8   4  10     1206.33     2503.47    323.85 o 
  -6   4  10    10038.14    10670.33    474.89 o 
  -4   4  10    15083.80    14324.69    728.66 o 
  -2   4  10     2236.98     1861.53    181.34 o 
   0   4  10    28049.48    26922.23    699.52 o 
   2   4  10   103123.36   100385.19   1680.73 o 
   4   4  10    31523.79    31592.42    735.35 o 
   6   4  10    20117.63    20803.44    731.40 o 
   8   4  10     4767.37     6821.08    529.81 o 
  10   4  10    15053.23    15338.85    845.20 o 
  12   4  10     4261.17     5971.84    921.26 o 
  14   4  10     2350.79     4222.69    828.75 o 
  16   4  10     1696.64     2989.83    743.97 o 
  18   4  10     7923.97     9871.70   1798.91 o 
 -21   5  10     2201.42     2307.62   1260.50 o 
 -19   5  10      941.16     1360.25    596.52 o 
 -17   5  10    10079.84    14019.27   1140.57 o 
 -15   5  10     4182.54     5756.50    862.37 o 
 -13   5  10      453.46      944.73    466.93 o 
 -11   5  10      169.87      406.33    368.49 o 
  -9   5  10    14059.34    16020.24    643.87 o 
  -7   5  10       85.93      -31.61    205.57 o 
  -5   5  10    20256.13    18957.49    758.02 o 
  -3   5  10    20217.54    21001.71    637.33 o 
  -1   5  10    35680.76    28867.53    954.21 o 
   1   5  10     4414.88     5080.31    446.08 o 
   3   5  10    37041.46    38989.07   1035.06 o 
   5   5  10    44094.91    43658.13    925.54 o 
   7   5  10    31861.55    32609.84    945.64 o 
   9   5  10     4821.16     6618.63    606.56 o 
  11   5  10     7531.20     7081.78    758.13 o 
  13   5  10     4165.42     4144.74   1374.92 o 
  15   5  10     1052.85     2421.11    768.66 o 
  17   5  10     1962.02     3005.93   1265.06 o 
 -20   6  10     7145.34     8238.19    984.86 o 
 -18   6  10      802.55     1633.73    543.86 o 
 -16   6  10     2919.94     4090.90   1018.55 o 
 -14   6  10     2691.51     2693.15    600.41 o 
 -12   6  10    28532.55    26838.51   1040.88 o 
 -10   6  10      306.41      280.78    289.70 o 
  -8   6  10   179213.83   172076.03   2366.26 o 
  -6   6  10     8468.37     9512.83    468.63 o 
  -2   6  10    72350.72    66204.06   1225.82 o 
   0   6  10   192077.45   190069.14   2679.13 o 
   2   6  10     1000.31     1437.66    275.13 o 
   4   6  10    92255.14    89468.41   1709.17 o 
   6   6  10    36061.01    33889.38   1024.13 o 
   8   6  10    31813.64    30967.87   1302.42 o 
  10   6  10    11149.36    11878.64    928.67 o 
  12   6  10      198.93      690.13    434.49 o 
  14   6  10     1793.57     2487.99    840.60 o 
  16   6  10     1598.62     1743.75    819.35 o 
 -19   7  10      487.53     2013.74    738.73 o 
 -17   7  10      590.63      198.18    786.01 o 
 -15   7  10      639.59      755.49    503.11 o 
 -13   7  10    40641.68    40682.71   1396.03 o 
 -11   7  10    13348.86    13942.90    793.36 o 
  -9   7  10     6015.79     7572.17    523.06 o 
  -7   7  10    36254.06    34752.32    852.03 o 
  -5   7  10     5223.62     8141.42    575.10 o 
  -3   7  10      244.77      778.39    274.38 o 
  -1   7  10    24590.29    22262.57    947.66 o 
   1   7  10    14575.71    15142.31    601.93 o 
   3   7  10    11991.54    13148.60    665.44 o 
   5   7  10    61210.08    59385.86   1381.27 o 
   9   7  10    15594.23    16938.14    913.00 o 
  11   7  10      523.40     1401.83    584.29 o 
  13   7  10     3732.49     3818.92    784.33 o 
  15   7  10     4170.19     3802.78    884.44 o 
  17   7  10     7167.02     7812.76   1511.71 o 
 -20   8  10     4845.60     5376.78   1039.95 o 
 -18   8  10     1545.04      -37.37    599.32 o 
 -16   8  10      253.80     -263.43    589.45 o 
 -14   8  10    58946.69    58674.11   1837.54 o 
 -12   8  10     9087.27    11105.50   1131.82 o 
 -10   8  10    12282.00    15072.43    843.27 o 
  -8   8  10   137245.83   140620.91   2420.75 o 
  -6   8  10     2198.63     2143.92    436.92 o 
  -4   8  10    21479.29    21928.87    807.63 o 
  -2   8  10    19660.27    19697.76   1178.95 o 
   0   8  10    16055.44    18349.72   1269.25 o 
   2   8  10       38.09      496.22    513.60 o 
   4   8  10   127034.73   124177.24   2575.90 o 
   8   8  10      290.66     1196.49    392.59 o 
  10   8  10    59328.40    55565.18   1982.72 o 
  12   8  10     1332.35      912.45    536.49 o 
  14   8  10      850.71     1037.52    738.03 o 
  16   8  10     6099.81     5654.27   1053.74 o 
 -19   9  10     2905.70     4468.75    981.62 o 
 -17   9  10     1084.72     1293.83    723.50 o 
 -15   9  10     3989.11     6433.85   1953.98 o 
 -13   9  10    62071.75    55864.15   1762.26 o 
  -9   9  10    31542.06    30243.82   1076.69 o 
  -7   9  10     3640.01     3517.46    510.95 o 
  -5   9  10    15383.36    15691.43    931.05 o 
  -3   9  10    33814.65    36710.40   1301.97 o 
  -1   9  10    32894.40    36665.57   1294.82 o 
   1   9  10    74935.98    73584.43   2512.61 o 
   3   9  10    38907.55    43716.05   3649.17 o 
   5   9  10    40784.79    41066.80   1686.98 o 
   7   9  10     2265.06     2919.11    570.51 o 
   9   9  10    41074.95    38172.70   1720.90 o 
  11   9  10     1199.11     1023.04    683.50 o 
  13   9  10     1241.07      979.76    706.92 o 
  15   9  10      250.49     4166.98   1626.39 o 
 -18  10  10      961.88     2247.68   3088.62 o 
 -16  10  10      109.52     1543.02    956.56 o 
 -14  10  10    43101.71    41315.75   1933.39 o 
 -12  10  10     5490.71     5590.07    972.16 o 
 -10  10  10    22714.33    24204.89   1285.79 o 
  -8  10  10     4390.41     5352.19    688.86 o 
  -6  10  10     1688.62     1349.28    412.34 o 
  -4  10  10    77491.70    73693.93   3930.94 o 
  -2  10  10   381451.72   359280.63   7029.39 o 
   0  10  10    10960.68     9917.46    863.56 o 
   2  10  10    12529.35    11201.31    909.10 o 
   4  10  10      665.28     1950.10    500.67 o 
   6  10  10     2563.89     2349.53    549.88 o 
   8  10  10    12681.86    12944.09   1037.80 o 
  10  10  10    50451.96    48401.98   3712.75 o 
  14  10  10     5982.37     4840.62   1162.08 o 
 -17  11  10     3573.93     3165.32   1090.88 o 
 -15  11  10    42173.77    40176.73   2012.72 o 
 -13  11  10     2288.78     1623.00    566.46 o 
 -11  11  10     2114.93     2542.51    610.92 o 
  -9  11  10     3176.54     3418.81    567.99 o 
  -7  11  10     9124.41     9511.93   1054.91 o 
  -5  11  10     7343.28     6660.73    755.80 o 
  -3  11  10    35387.28    38686.32   1629.75 o 
  -1  11  10     1890.05     3453.75    603.73 o 
   1  11  10    24434.19    24365.70   1280.19 o 
   3  11  10    69492.08    64398.46   2740.89 o 
   5  11  10     6409.08     6598.83    800.85 o 
   7  11  10     3099.11     3286.87    698.34 o 
   9  11  10    12967.39    14458.43   1333.95 o 
  11  11  10    19765.30    15539.03   1447.40 o 
  13  11  10     1853.45     2286.65    826.83 o 
 -16  12  10     2174.21      688.97    765.28 o 
 -14  12  10     2618.67     4819.19    793.95 o 
 -12  12  10      394.94      728.87    572.85 o 
 -10  12  10     3720.62     5738.18    758.72 o 
  -8  12  10      388.10      144.75    422.47 o 
  -6  12  10     9819.61    10384.16    951.47 o 
  -4  12  10    16941.89    18744.06   1606.79 o 
  -2  12  10     6802.16     7358.50    808.61 o 
   0  12  10        3.55      975.47    482.49 o 
   2  12  10    38830.73    36264.07   1604.24 o 
   4  12  10    22617.56    18662.58   1550.29 o 
   6  12  10        3.90      -58.45    484.83 o 
   8  12  10      910.63     -430.20    586.76 o 
  10  12  10     1659.66     2363.04    830.10 o 
  12  12  10      324.39       93.38    797.06 o 
 -15  13  10        9.09      441.67    855.44 o 
 -13  13  10     3596.14     4054.17   1249.20 o 
 -11  13  10     7400.42     8209.71   1094.51 o 
  -9  13  10    19597.80    19537.90   1518.79 o 
  -7  13  10    15073.80    17055.06   1439.47 o 
  -5  13  10      434.32     -283.11    451.44 o 
  -3  13  10      436.74     1160.47    515.97 o 
  -1  13  10      519.30     -447.29    643.74 o 
   1  13  10     1945.62     2630.33    598.19 o 
   3  13  10     1385.25     1629.39    624.89 o 
   5  13  10     1767.79     2122.23    687.48 o 
   7  13  10     1520.20     1785.62    618.79 o 
   9  13  10      619.64     1235.14    953.55 o 
  11  13  10     1356.52     1393.95    811.85 o 
 -14  14  10    14151.24    14909.88   1561.43 o 
 -12  14  10     9319.99     9514.21   1191.42 o 
 -10  14  10       90.92     -583.06    583.06 o 
  -8  14  10       11.89     1538.60    565.38 o 
  -6  14  10     3547.49     3097.85    657.07 o 
  -4  14  10      448.78     1072.03    533.05 o 
  -2  14  10     4575.10     6183.63    835.42 o 
   0  14  10     1975.03     1271.67    536.90 o 
   2  14  10     3946.99     3861.58    693.21 o 
   4  14  10     2409.95     2470.01    639.15 o 
   6  14  10     3884.72     2998.98    718.98 o 
   8  14  10     4053.05     2725.75    810.40 o 
  10  14  10     7171.05     5345.64   1902.26 o 
 -13  15  10     1630.57     2117.92    825.83 o 
 -11  15  10     1400.05      951.51    698.61 o 
  -9  15  10      112.09      374.33    973.37 o 
  -7  15  10      104.40     -559.35    559.35 o 
  -5  15  10    20908.54    20554.83   1407.52 o 
  -3  15  10    15091.96    14319.32   1193.87 o 
  -1  15  10    12694.10    13217.38   1160.66 o 
   1  15  10     4116.06     3360.53    748.15 o 
   3  15  10     3149.70     3515.23    708.84 o 
   5  15  10       66.15     1400.22    672.24 o 
   7  15  10     1020.23      777.70    648.58 o 
   9  15  10       73.14      338.13    825.11 o 
 -12  16  10     3254.61     4284.74   1051.94 o 
 -10  16  10     1967.74     4393.26   1156.81 o 
  -8  16  10     5960.12     6513.30    914.71 o 
  -6  16  10       15.73     -423.52    539.85 o 
  -4  16  10      375.35     2188.71    696.39 o 
  -2  16  10     3655.13     3333.12    759.93 o 
   0  16  10     1165.85     2102.17    659.68 o 
   2  16  10     2207.42     2376.02    720.63 o 
   4  16  10     1508.48     1472.11    683.36 o 
   6  16  10    14537.95    13366.86   1232.19 o 
   8  16  10     8645.55     7084.58   1169.55 o 
  -9  17  10    17090.63    15859.17   1579.76 o 
  -7  17  10      379.22     -376.26    563.64 o 
  -5  17  10       45.04      633.29    603.33 o 
  -3  17  10     8235.99     7686.17    976.21 o 
  -1  17  10      200.39     2093.67    723.22 o 
   1  17  10     5869.41     5784.80   1475.93 o 
   3  17  10     3972.10     5171.42    913.95 o 
   5  17  10     4946.75     4243.89    947.38 o 
  -6  18  10     2396.62     3392.52   1390.71 o 
  -4  18  10       69.36     1130.99    885.64 o 
  -2  18  10     2553.39     2160.84    855.97 o 
   0  18  10     1204.08      562.16    741.66 o 
 -21   1  11    14749.32    15257.32   1289.81 o 
 -19   1  11       84.95     1537.12    585.90 o 
 -17   1  11    42268.45    39831.99   1521.91 o 
 -15   1  11      833.14      240.74    620.90 o 
 -13   1  11       33.12       41.80    431.92 o 
 -11   1  11   135587.03   132337.38   1973.12 o 
  -9   1  11    19207.50    19961.47   1015.85 o 
  -5   1  11     9493.91     8919.18    440.38 o 
  -3   1  11    50085.71    50906.61    910.50 o 
  -1   1  11    30512.14    29028.17    642.49 o 
   1   1  11   162004.97   143769.09   1896.48 o 
   3   1  11    68660.02    71763.12   1197.84 o 
   5   1  11    10978.70    11571.19    557.62 o 
   7   1  11    32699.04    32264.86   1187.36 o 
   9   1  11    14433.72    15115.34    891.48 o 
  11   1  11    18893.65    20641.23    975.23 o 
  13   1  11    70779.67    73788.46   2023.14 o 
  15   1  11     9286.03    10239.44    967.70 o 
  17   1  11     2728.12     5634.46    941.03 o 
 -22   2  11     3678.66     2617.80    761.05 o 
 -20   2  11        8.97     1125.81    566.06 o 
 -18   2  11        2.42     -221.82    482.97 o 
 -16   2  11     6033.63     6302.44   1302.42 o 
 -14   2  11     1823.83     3446.00    548.02 o 
 -12   2  11   187463.31   188457.77   3272.89 o 
 -10   2  11   129057.41   133418.44   1967.28 o 
  -8   2  11      643.36     2209.31    310.10 o 
  -6   2  11    21154.34    25459.61   1013.27 o 
  -4   2  11      608.74      806.87    206.92 o 
  -2   2  11    14770.85    15362.59    462.45 o 
   0   2  11   104807.45    97941.96   1390.47 o 
   4   2  11     6110.57     6781.14    424.13 o 
   6   2  11    11389.29    13045.78    607.99 o 
   8   2  11    15309.86    17327.12    840.46 o 
  10   2  11     1933.25     3256.52    434.13 o 
  12   2  11      148.01       19.12    416.44 o 
  16   2  11     8623.78     8678.41   1075.54 o 
  18   2  11    27975.99    25671.52   1888.69 o 
 -21   3  11      140.00      -70.05    595.46 o 
 -19   3  11     6455.52     6616.20    839.07 o 
 -17   3  11      542.57      317.55    538.03 o 
 -15   3  11     2260.43     1805.65    690.41 o 
 -13   3  11    54601.71    50293.21   1884.18 o 
 -11   3  11    56188.66    58484.61   1200.89 o 
  -9   3  11    62640.87    66154.04   1352.09 o 
  -7   3  11    20638.65    25250.80    695.39 o 
  -5   3  11     3384.08     3000.60    293.49 o 
  -3   3  11    23468.20    27097.86    723.45 o 
  -1   3  11    25194.75    26389.76    689.88 o 
   1   3  11    31102.37    34098.73    750.12 o 
   3   3  11    36510.27    41058.92    840.82 o 
   5   3  11    57098.89    54097.18   1159.39 o 
   7   3  11   247310.20   247596.55   3188.69 o 
   9   3  11      608.31      448.38    292.94 o 
  11   3  11    11490.14    11468.86   1003.28 o 
  13   3  11      332.19     2148.40    619.50 o 
  15   3  11     3206.13     4370.61    849.66 o 
  17   3  11     1455.38     1523.17    901.73 o 
 -20   4  11    20510.97    19604.54   1395.14 o 
 -18   4  11     5066.48     4386.29    757.79 o 
 -16   4  11     6512.13     5901.92    772.92 o 
 -14   4  11    20132.13    23344.02   1187.93 o 
 -12   4  11    54639.79    57802.64   1788.99 o 
 -10   4  11    51723.92    53204.04   1121.80 o 
  -8   4  11    57955.18    55475.93   1545.04 o 
  -6   4  11   316149.75   319627.94   3720.35 o 
  -4   4  11    35695.46    36193.83    736.34 o 
  -2   4  11   111308.26   104591.62   1444.48 o 
   0   4  11      963.85     1272.91    243.75 o 
   2   4  11     4004.05     4881.93    446.47 o 
   4   4  11     6302.08     7268.46    449.69 o 
   6   4  11    37492.45    38643.54    990.59 o 
   8   4  11     7134.09     8558.75    579.46 o 
  10   4  11    20355.39    21880.61   1145.18 o 
  12   4  11    29056.91    29829.71   1528.29 o 
  14   4  11    27831.10    30491.51   1843.93 o 
  16   4  11        3.72      218.40    604.16 o 
 -21   5  11    18068.10    16003.68   1353.33 o 
 -19   5  11    16325.88    16731.79   1307.22 o 
 -17   5  11      926.55     2067.16    600.55 o 
 -15   5  11    14719.35    13744.21   1449.53 o 
 -13   5  11    29682.79    30426.28   1049.60 o 
 -11   5  11    56394.04    50639.23   1287.11 o 
  -9   5  11    33809.94    34063.20    937.60 o 
  -7   5  11   169271.48   166642.67   2256.91 o 
  -5   5  11    60022.99    57267.44   1244.80 o 
  -3   5  11    10397.50    10472.76    645.23 o 
  -1   5  11      123.97      941.95    216.20 o 
   1   5  11    64944.81    71493.18   1644.59 o 
   3   5  11      363.59     1758.49    323.59 o 
   5   5  11     4484.35     6157.63    690.01 o 
   7   5  11    26375.30    27451.38    959.85 o 
   9   5  11     1209.94     1746.61    388.04 o 
  11   5  11     3528.69     3938.10    890.51 o 
  13   5  11      246.12     1696.79    606.04 o 
  15   5  11     2238.66     3875.85    832.05 o 
  17   5  11     4207.50     6215.98   1031.54 o 
 -20   6  11     5852.01     8285.10    993.05 o 
 -18   6  11    13837.14    14699.77   1178.24 o 
 -16   6  11    18198.26    16641.80   1348.01 o 
 -14   6  11     5994.18     6557.62    787.00 o 
 -12   6  11    13267.79    11641.46    765.14 o 
 -10   6  11    38554.04    38110.75    969.95 o 
  -8   6  11    99170.45    94872.21   1571.94 o 
  -6   6  11      179.48      210.15    219.11 o 
  -4   6  11      138.79      436.02    262.88 o 
  -2   6  11   116255.66   115262.53   1979.58 o 
   0   6  11     1798.41     2246.44    359.26 o 
   2   6  11     4324.86     4394.19    480.84 o 
   4   6  11    27401.89    27546.03    887.61 o 
   6   6  11     5867.98     7296.64    611.02 o 
   8   6  11    15311.33    17760.82    897.98 o 
  10   6  11    19476.88    19947.41   1328.88 o 
  12   6  11     2260.26     2369.93    596.65 o 
  14   6  11      898.40      253.30    567.34 o 
  16   6  11     6424.44     7969.18   1719.42 o 
 -19   7  11     7129.80     9802.50   1242.07 o 
 -17   7  11       21.64      549.82    720.27 o 
 -15   7  11     1168.68     1413.09    658.94 o 
 -13   7  11      230.10      250.30    476.48 o 
 -11   7  11     7595.68     9021.01    826.12 o 
  -9   7  11    79570.61    82297.20   1715.93 o 
  -7   7  11    65951.14    65220.29   1448.54 o 
  -5   7  11    50981.39    52199.16   1211.98 o 
  -3   7  11     2209.25     2851.41    361.29 o 
  -1   7  11      834.48     1021.65    408.26 o 
   1   7  11     7690.55     8598.30    734.25 o 
   3   7  11    86279.72    83566.07   1619.23 o 
   5   7  11    10462.22    12205.51    722.30 o 
   7   7  11    27381.52    27567.64   1002.71 o 
   9   7  11    13789.37    13698.64   1216.95 o 
  11   7  11     8914.80     8177.01    954.42 o 
  13   7  11    14085.94    14669.43   1342.31 o 
  15   7  11       20.93      526.91    968.86 o 
 -20   8  11       24.67       31.27    717.29 o 
 -18   8  11     1087.51     2917.40   1015.63 o 
 -16   8  11     1164.60      745.12   1008.93 o 
 -14   8  11    16131.94    16604.54   1172.26 o 
 -12   8  11     7822.71    10987.16    944.15 o 
 -10   8  11     2080.70     3279.80    500.26 o 
  -8   8  11    44762.36    41790.64   1201.89 o 
  -6   8  11    37100.37    36212.09   1073.63 o 
  -4   8  11       86.46      137.44    282.17 o 
  -2   8  11      258.48     1599.41    456.90 o 
   0   8  11    34616.41    32673.13   1206.52 o 
   2   8  11    66929.09    63073.57   1700.97 o 
   4   8  11   207759.73   206753.09   3999.43 o 
   6   8  11    25146.99    28370.39   1518.45 o 
   8   8  11    36335.59    33760.13   1320.82 o 
  10   8  11     9416.85    10246.48   1258.53 o 
  12   8  11     5903.13     6758.57    794.93 o 
  14   8  11     6323.94     5702.54   1134.80 o 
  16   8  11    18107.92    17781.64   2884.06 o 
 -19   9  11       31.00      532.20    812.08 o 
 -17   9  11    11897.14    12609.43   1403.58 o 
 -15   9  11     5626.69     5593.69   1159.00 o 
 -13   9  11     6337.57     8098.94    986.02 o 
 -11   9  11    17732.08    19802.46   1190.72 o 
  -9   9  11     4713.79     5518.82    595.89 o 
  -7   9  11     6335.53     6324.77    605.04 o 
  -5   9  11    10051.69    10158.23    699.69 o 
  -3   9  11   192332.80   188127.53   5460.82 o 
  -1   9  11    75709.80    69983.14   1839.77 o 
   1   9  11     9614.80    10417.82    867.04 o 
   3   9  11     1369.15     2461.62    538.60 o 
   5   9  11     2153.06     1026.37    444.19 o 
   7   9  11    10215.13     9459.90    889.50 o 
   9   9  11     9165.19     8516.83   1175.27 o 
  11   9  11     1039.83     1905.91    988.53 o 
  13   9  11     1037.30     2162.43    880.12 o 
  15   9  11    31433.03    32023.02   3223.73 o 
 -18  10  11      565.48     1657.77   1573.51 o 
 -16  10  11    21539.06    20943.78   2229.75 o 
 -14  10  11     3632.83     3471.65    700.54 o 
 -12  10  11     8081.37     8774.57   1117.95 o 
 -10  10  11      311.22      500.18    618.91 o 
  -8  10  11    10238.79    11722.04   1149.98 o 
  -6  10  11    12858.43    12735.41    961.36 o 
  -4  10  11    10102.42    11790.76    936.72 o 
   0  10  11     1167.03     1258.79    459.72 o 
   2  10  11    18913.71    18165.54   1907.51 o 
   4  10  11    12709.37    12978.57    997.10 o 
   6  10  11       91.64     1770.91    551.15 o 
   8  10  11      913.17     2639.70    623.22 o 
  10  10  11     3350.78     5570.42    947.46 o 
  12  10  11    10129.01    12686.49   1325.31 o 
  14  10  11     1487.88     4528.00   1591.03 o 
 -17  11  11     2206.26     4089.25    955.25 o 
 -15  11  11     4429.82     7824.58   1093.39 o 
 -13  11  11     3208.66     3468.96    717.98 o 
 -11  11  11     1358.11      655.39    527.77 o 
  -9  11  11     1006.71      705.99    502.63 o 
  -7  11  11    29380.57    27948.43   1339.25 o 
  -5  11  11    22607.73    21224.36   1666.20 o 
  -3  11  11    19442.73    21907.20   1219.91 o 
  -1  11  11     2291.66     1252.97    480.62 o 
   1  11  11     1643.75     1102.85    474.16 o 
   3  11  11    19590.60    18439.09   1179.90 o 
   5  11  11     1846.11     2996.18    635.83 o 
   7  11  11      559.66      401.17    499.42 o 
   9  11  11    10422.19     9823.92   1716.13 o 
  11  11  11      368.77      533.87    695.56 o 
  13  11  11     2538.73     2029.80   1173.99 o 
 -16  12  11     6027.93     5932.99   1404.03 o 
 -14  12  11    19561.38    18443.01   1363.58 o 
 -12  12  11       31.57     -555.98    555.98 o 
 -10  12  11      396.02     2283.41    967.98 o 
  -8  12  11    18707.79    19703.15   1246.35 o 
  -6  12  11     4424.87     5539.04    766.21 o 
  -4  12  11        2.02      426.58    451.54 o 
  -2  12  11       32.44     -395.23    395.23 o 
   0  12  11     9462.79    10911.85    967.40 o 
   2  12  11    70753.74    68056.36   2009.70 o 
   4  12  11    87588.95    84817.45   3680.89 o 
   6  12  11    11292.46    10462.54   1021.90 o 
   8  12  11     3595.20     4671.90    811.08 o 
  10  12  11     6443.44     4060.78    856.71 o 
  12  12  11       52.61      354.91    704.53 o 
 -15  13  11      450.07     -106.83   1690.78 o 
 -13  13  11      118.02     1670.17    774.92 o 
 -11  13  11    14471.09    11378.56   1505.14 o 
  -9  13  11    11583.01    11655.76   1044.54 o 
  -5  13  11     5132.58     6135.70    844.18 o 
  -3  13  11    26736.62    27211.95   1471.95 o 
  -1  13  11    28257.93    25631.66   1427.44 o 
   1  13  11     6163.44     7036.36   1124.17 o 
   3  13  11    23917.37    26072.89   1487.47 o 
   5  13  11       29.92      793.54    563.67 o 
   7  13  11      768.32       17.07    543.79 o 
   9  13  11     3118.21     3102.41    923.09 o 
  11  13  11      445.17     2270.93    888.47 o 
 -14  14  11       95.38     1922.29    742.36 o 
 -12  14  11     5529.83     5734.35   1105.01 o 
 -10  14  11    10099.38     7999.26   1110.43 o 
  -8  14  11    15359.91    14480.92   1177.81 o 
  -6  14  11      436.44      607.20    495.69 o 
  -4  14  11     1745.35     2520.80    608.56 o 
  -2  14  11     2353.31      672.48    492.25 o 
   0  14  11        6.66      611.83    549.95 o 
   2  14  11      513.06      849.71    556.16 o 
   4  14  11     5345.69     4195.71    937.17 o 
   6  14  11      503.58      600.38    614.12 o 
   8  14  11     2556.73     3659.25    920.38 o 
  10  14  11    10133.18    10070.33   2001.57 o 
 -13  15  11     5096.13     4145.18    970.90 o 
 -11  15  11      526.17      577.60    700.39 o 
  -9  15  11      400.53      390.76    646.47 o 
  -7  15  11      304.43     -476.47    504.34 o 
  -5  15  11    23494.50    26403.91   1600.23 o 
  -3  15  11      431.74     1136.69    612.32 o 
  -1  15  11     6442.57     5804.44    838.86 o 
   1  15  11        4.86     -531.33    531.33 o 
   3  15  11     1284.87     1606.19    637.72 o 
   5  15  11     2228.53     1252.43    701.84 o 
   7  15  11     8919.96    10288.55   1145.53 o 
   9  15  11      793.39      939.79    824.76 o 
 -10  16  11     9570.37    10647.52   1331.52 o 
  -8  16  11     3462.74     3492.65   1086.26 o 
  -6  16  11     1169.99     1468.52    851.87 o 
  -4  16  11     7376.26     7169.54    951.94 o 
  -2  16  11      467.27     1067.08    674.72 o 
   0  16  11     1064.10     1319.93    617.98 o 
   2  16  11     9338.46    10332.15   1122.55 o 
   4  16  11      760.09     1664.37    733.07 o 
   6  16  11      292.00     1147.20    704.47 o 
   8  16  11     7095.22     5428.83   1126.24 o 
  -9  17  11       32.94      834.24    803.15 o 
  -7  17  11        0.53      -41.79    560.03 o 
  -5  17  11     2533.70     2543.59    748.30 o 
  -3  17  11     2566.91     3799.86   1043.34 o 
  -1  17  11     4998.94     4030.98    973.16 o 
   1  17  11      428.68     1193.69    697.36 o 
   3  17  11       62.96     2113.25    780.70 o 
   5  17  11     7880.14     8307.23   1128.59 o 
  -4  18  11       77.33      292.38    678.52 o 
  -2  18  11     2285.51     2889.36    831.41 o 
   0  18  11     8011.11     8062.36   1067.37 o 
   2  18  11    27851.54    20885.57   1815.58 o 
 -22   0  12       60.54       70.90    906.48 o 
 -20   0  12     9011.70    13055.89   1701.95 o 
 -18   0  12        7.98     2252.13    843.62 o 
 -16   0  12     7903.58    10013.90   1338.24 o 
 -14   0  12    68703.44    66078.27   2538.26 o 
 -12   0  12       10.35     -382.06    382.06 o 
 -10   0  12    11698.03    11684.13   1198.58 o 
  -4   0  12    10500.32    10152.89    666.96 o 
   0   0  12    32452.71    32284.09   1016.42 o 
   2   0  12    13979.77    15419.82    761.34 o 
   4   0  12   315952.81   314039.16   5271.08 o 
   6   0  12    67249.13    63418.16   3425.50 o 
   8   0  12    90263.00    92718.19   2334.24 o 
  10   0  12      755.01      695.20    441.03 o 
  12   0  12   102229.04    96228.07   3266.09 o 
  14   0  12     5323.58     6103.40   1091.95 o 
  16   0  12     1063.82     3482.55   1049.43 o 
  18   0  12    18098.46    14091.97   2535.54 o 
 -21   1  12     3742.98     3906.52    809.96 o 
 -19   1  12     1094.17      756.96    593.58 o 
 -17   1  12      174.25      943.47    541.24 o 
 -15   1  12     1742.23     1535.42    600.36 o 
 -13   1  12     5684.78     5462.34    640.57 o 
 -11   1  12    80330.41    81387.74   1792.19 o 
  -9   1  12     8220.00     9743.10    631.85 o 
  -7   1  12   101894.61   101119.98   1570.55 o 
  -5   1  12     2408.91     4546.40    376.66 o 
  -3   1  12    37719.52    42525.38    845.03 o 
  -1   1  12    86071.30    77963.91   1219.21 o 
   1   1  12    23698.41    20694.79    704.75 o 
   3   1  12      194.79     1190.20    274.12 o 
   5   1  12     1112.81     1329.12    438.02 o 
   7   1  12    12910.57    12727.15    657.39 o 
   9   1  12     2321.69     2848.57    411.84 o 
  11   1  12    11810.72    12083.02    827.38 o 
  13   1  12     3572.80     2491.51    562.06 o 
  15   1  12       91.56     1332.60    656.45 o 
  17   1  12    15142.35    15239.09   2955.56 o 
 -22   2  12      275.86      859.96    724.28 o 
 -20   2  12    18455.21    18650.81   1347.16 o 
 -18   2  12     1651.62     1528.99    615.45 o 
 -16   2  12      757.71      878.72    485.51 o 
 -14   2  12     3060.93     3927.14    599.38 o 
 -12   2  12    52806.75    50620.61   1416.58 o 
 -10   2  12    17388.38    17155.62    853.84 o 
  -8   2  12    13381.00    13871.06    604.29 o 
  -6   2  12     4908.36     8175.49    466.63 o 
  -4   2  12    66563.38    66455.44   1119.18 o 
  -2   2  12   113381.97   100950.73   1459.55 o 
   0   2  12     1337.35     2013.48    237.43 o 
   2   2  12      121.14      507.84    203.04 o 
   4   2  12     1104.48     1662.21    273.66 o 
   6   2  12    38963.63    39125.97    954.76 o 
   8   2  12      480.63      179.91    296.06 o 
  10   2  12     3914.31     4548.75    478.36 o 
  12   2  12     7565.08     8580.89    865.67 o 
  14   2  12        3.06        7.27    491.97 o 
  16   2  12      404.64     1850.40    809.12 o 
 -21   3  12      114.32      946.41    607.26 o 
 -19   3  12       60.53      565.63    522.72 o 
 -15   3  12    68042.42    66723.73   1876.19 o 
 -11   3  12   150355.36   149445.08   2706.07 o 
  -9   3  12    38104.28    38971.76    930.82 o 
  -7   3  12    94041.27    93923.63   1497.40 o 
  -5   3  12   182328.69   185649.98   2379.24 o 
  -3   3  12    25888.01    25767.19    629.95 o 
  -1   3  12     1877.75     2418.85    241.57 o 
   1   3  12    32448.25    28541.04    647.14 o 
   3   3  12    19706.70    21153.77    608.33 o 
   5   3  12    47374.51    46380.04   1012.53 o 
   7   3  12   100531.34    96148.52   1650.39 o 
   9   3  12    17047.77    19371.18    827.88 o 
  11   3  12     3731.55     4047.27    613.41 o 
  13   3  12     4667.89     7116.33    927.74 o 
  15   3  12      726.80     1491.92    632.11 o 
  17   3  12     6884.40     4818.79    965.82 o 
 -20   4  12     1242.56     2555.36    699.48 o 
 -18   4  12     6224.36     6517.83    841.99 o 
 -16   4  12     3516.11     3062.23    640.92 o 
 -14   4  12      559.52      988.18    554.43 o 
 -12   4  12       91.72      177.53    349.70 o 
 -10   4  12     6582.61     8849.85    552.03 o 
  -8   4  12     8578.67    11173.35    816.19 o 
  -6   4  12    82374.61    80113.55   1330.75 o 
  -4   4  12   112552.95   113289.89   1993.98 o 
  -2   4  12    43598.12    43841.16    812.28 o 
   0   4  12    13840.83    11902.56    569.39 o 
   2   4  12    37068.59    37472.15    968.05 o 
   4   4  12    24932.65    24663.83    691.50 o 
   6   4  12    62593.26    62431.02   1443.26 o 
   8   4  12     5874.40     6759.82    608.98 o 
  10   4  12      884.53     1188.08    418.97 o 
  12   4  12     1418.50      430.07    607.58 o 
  14   4  12      640.89     1402.90    630.67 o 
  16   4  12     1742.62     4167.36    854.84 o 
 -21   5  12    10616.43    12286.20   1205.84 o 
 -19   5  12      199.62     1760.23    628.02 o 
 -17   5  12    35403.34    36948.82   1542.01 o 
 -15   5  12    12061.58    11316.55   1661.83 o 
 -13   5  12    21091.51    24632.67   1039.15 o 
 -11   5  12     1626.32     1726.39    402.03 o 
  -9   5  12    22336.13    24402.16    780.81 o 
  -7   5  12    50225.71    52527.35   1071.68 o 
  -5   5  12    76315.67    68621.63   1163.89 o 
  -3   5  12   109155.52   113073.34   1715.39 o 
   1   5  12   102069.36    99623.75   2076.91 o 
   3   5  12      118.69     -230.68    359.28 o 
   5   5  12      883.75     1857.11    379.91 o 
   7   5  12      638.97     1559.23    564.54 o 
   9   5  12   112568.80   110395.31   2384.49 o 
  11   5  12     1518.65     1372.91    489.13 o 
  13   5  12    32224.53    37870.33   2062.86 o 
  15   5  12     2285.54     2620.93    743.95 o 
  17   5  12     2587.67     2380.29    807.37 o 
 -20   6  12    42120.37    38562.54   3356.31 o 
 -18   6  12    32474.43    32219.99   2280.05 o 
 -16   6  12      486.20      267.40    496.10 o 
 -14   6  12      135.84       85.95    467.14 o 
 -12   6  12     1671.87     1970.62    455.20 o 
 -10   6  12       36.26     1001.82    398.61 o 
  -8   6  12    88211.42    89517.48   1528.37 o 
  -6   6  12     2076.07     2286.77    289.08 o 
  -4   6  12      407.32      354.45    292.97 o 
  -2   6  12    66188.53    62652.55   2937.27 o 
   0   6  12    17342.33    17935.32    649.26 o 
   2   6  12     5892.36     6121.70    461.86 o 
   4   6  12    29634.53    28036.82    922.09 o 
   6   6  12     1993.33     2024.01    416.56 o 
   8   6  12    25846.32    26057.79    999.39 o 
  10   6  12    23665.84    19418.99   2558.60 o 
  12   6  12        6.99     -231.17    424.88 o 
  14   6  12     8826.95    10054.04   1196.19 o 
  16   6  12      255.90      470.00    806.63 o 
 -19   7  12     1372.40     2494.68    840.52 o 
 -17   7  12    13120.91    11727.94   1424.49 o 
 -15   7  12       38.73      172.09    615.90 o 
 -13   7  12     2740.87     2554.80    611.39 o 
 -11   7  12     1092.70     1323.50    470.78 o 
  -9   7  12   117781.92   125469.23   4045.74 o 
  -7   7  12   120074.10   117501.25   2108.80 o 
  -5   7  12      534.36     1555.63    524.03 o 
  -3   7  12     2401.18     1317.75    302.96 o 
  -1   7  12    14550.32    13418.31    880.72 o 
   1   7  12     2049.74     2646.59    578.49 o 
   3   7  12    96205.94    89161.05   2083.47 o 
   5   7  12   107041.78   103254.50   4257.19 o 
   7   7  12        1.72      376.99    308.88 o 
   9   7  12     9255.96    10663.62    798.52 o 
  11   7  12     8529.01     8560.81    972.53 o 
  13   7  12      156.41      962.19    688.34 o 
  15   7  12     6911.62     8819.06   1355.44 o 
 -20   8  12     3084.44     3861.91    910.21 o 
 -18   8  12      116.52     1111.79    839.78 o 
 -16   8  12     1462.17      -37.48    651.76 o 
 -14   8  12    25576.39    23738.41   1299.47 o 
 -12   8  12     1650.67     1361.16    555.82 o 
 -10   8  12      347.44      529.96    383.51 o 
  -8   8  12     3867.39     5138.17    625.19 o 
  -6   8  12    74180.40    71076.14   1561.70 o 
  -4   8  12    33512.73    29565.79   1409.34 o 
  -2   8  12    16319.28    15608.92   1000.54 o 
   0   8  12      678.37      672.78    433.60 o 
   2   8  12     4173.63     5004.35    663.99 o 
   4   8  12    24158.55    26609.95   1203.91 o 
   6   8  12    13669.11    12572.31    939.73 o 
   8   8  12     3901.32     3631.83    644.70 o 
  10   8  12     5548.71     5463.18    899.55 o 
  12   8  12    16405.51    14100.93   1381.22 o 
  14   8  12     2642.51     4257.90   1641.54 o 
 -19   9  12     2728.75      494.75   1035.43 o 
 -17   9  12      752.41     1939.07    821.18 o 
 -15   9  12      119.58     1577.07    739.25 o 
 -13   9  12      193.50      839.54    512.89 o 
 -11   9  12    18891.33    23930.73   1304.16 o 
  -9   9  12     4326.56     4384.00    566.01 o 
  -7   9  12    42333.73    41051.28   1189.37 o 
  -5   9  12      836.61     1221.53    470.19 o 
  -3   9  12     6520.60     9297.58   1733.04 o 
  -1   9  12    12753.36    12648.51   1340.77 o 
   1   9  12    34076.35    31407.06   1892.57 o 
   3   9  12    39960.96    36087.45   1342.26 o 
   5   9  12     7502.15     7316.14    782.33 o 
   7   9  12    14507.06    17391.54   1153.34 o 
   9   9  12    26732.24    27365.21   1751.20 o 
  13   9  12      467.76     1819.46   1242.52 o 
  15   9  12     1168.48     4365.17   1220.52 o 
 -18  10  12    10416.08    13914.04   2445.62 o 
 -16  10  12       99.07      988.53    783.53 o 
 -14  10  12     1453.98     2694.02    662.88 o 
 -12  10  12     7940.34     9409.65    925.73 o 
 -10  10  12    27498.40    30231.45   1654.06 o 
  -8  10  12    16857.57    17656.44   1493.06 o 
  -6  10  12     9948.74     8580.47    835.37 o 
  -4  10  12     9567.74     8218.49    793.34 o 
  -2  10  12    13776.79    14689.77   1017.35 o 
   0  10  12    21195.53    19553.22   1154.89 o 
   2  10  12      101.53     1143.45    461.24 o 
   4  10  12     1777.15     3044.60    565.00 o 
   6  10  12    45426.12    45567.48   1613.39 o 
   8  10  12     3585.16     5603.46    777.96 o 
  10  10  12     1371.16     2745.76    817.52 o 
  12  10  12     5082.49     6797.82   1080.98 o 
  14  10  12    22935.10    19900.81   2248.03 o 
 -17  11  12     3359.61     5356.83   1091.61 o 
 -15  11  12    27855.12    26597.29   1841.98 o 
 -13  11  12     1662.73     2228.60    636.06 o 
 -11  11  12     2537.72     2502.55    721.93 o 
  -9  11  12     6879.27     7943.35    906.92 o 
  -7  11  12     1635.73     1008.39    516.56 o 
  -5  11  12    11297.06    12483.00   1190.15 o 
  -3  11  12      304.52      555.01    442.79 o 
  -1  11  12     3170.02     3237.21    602.73 o 
   1  11  12     8513.19     8783.44    861.34 o 
   3  11  12   107217.38    97360.48   2429.61 o 
   5  11  12    33430.36    36996.96   1974.22 o 
   7  11  12      493.93     1346.70    581.35 o 
   9  11  12      132.07     1206.92    718.98 o 
  11  11  12     1366.02     1049.01    730.21 o 
  13  11  12     1554.87       43.02    811.90 o 
 -16  12  12     1075.90      615.56   1236.78 o 
 -14  12  12      488.11     1003.85    683.43 o 
 -12  12  12     4660.52     3778.66   1021.00 o 
 -10  12  12    26877.27    28423.16   1786.35 o 
  -6  12  12    25646.59    26704.06   1973.86 o 
  -4  12  12    25932.72    27053.18   1427.17 o 
  -2  12  12    33961.47    36373.32   1692.81 o 
   0  12  12     6704.29     8365.17   1038.51 o 
   2  12  12    44755.77    42713.08   1604.43 o 
   4  12  12     1132.32     2498.32    990.56 o 
   6  12  12     7022.76    10280.00   1119.06 o 
   8  12  12     3707.30     4219.36    933.16 o 
  10  12  12      107.51     1547.65    798.33 o 
  12  12  12        6.25     1163.24    793.67 o 
 -15  13  12       86.83      678.34   1279.14 o 
 -13  13  12       53.64     -440.59    627.24 o 
 -11  13  12     2545.57     5016.01    926.51 o 
  -9  13  12    51756.00    53458.53   2298.64 o 
  -7  13  12    28556.11    28141.46   1455.06 o 
  -5  13  12     1134.84      130.91    601.45 o 
  -3  13  12      265.73     -113.09    464.31 o 
  -1  13  12    12294.36    11080.25   1036.90 o 
   1  13  12     4416.29     6702.03   1288.79 o 
   3  13  12    15594.71    15132.99   1465.72 o 
   5  13  12    11001.07    10863.06   1233.93 o 
   7  13  12     2186.47     1030.07    633.59 o 
   9  13  12    12742.75    11689.84   1379.93 o 
  11  13  12      792.82      364.28    765.62 o 
 -14  14  12     9813.87    12694.69   1397.35 o 
 -12  14  12      884.84     1419.66    734.48 o 
 -10  14  12    29082.56    26291.29   1841.18 o 
  -8  14  12    13841.06    14649.33   1215.41 o 
  -6  14  12    13589.01    11746.32   1096.95 o 
  -4  14  12    32928.93    29413.48   1658.55 o 
  -2  14  12      573.36      568.41    519.50 o 
   0  14  12      236.35     1171.14    620.58 o 
   2  14  12     2559.37     2347.92    660.62 o 
   4  14  12    11497.88    12320.95   1220.93 o 
   6  14  12     2864.79      802.21    652.88 o 
   8  14  12     8417.28     8565.50   1262.40 o 
  10  14  12     1858.46     3591.31    988.34 o 
 -13  15  12       57.34     1294.00    804.85 o 
 -11  15  12     1781.67     2080.38    803.49 o 
  -9  15  12      702.39     1254.20    749.65 o 
  -7  15  12     2597.23     2653.02    714.51 o 
  -5  15  12     8119.82     8081.47    924.79 o 
  -3  15  12     3319.37     5108.87    843.97 o 
  -1  15  12     8419.51     8413.39   1016.01 o 
   1  15  12     2502.82     2848.43    934.26 o 
   3  15  12     2509.51     3154.24    720.90 o 
   5  15  12       15.65      895.84    663.62 o 
   7  15  12      363.12     1768.91    845.75 o 
   9  15  12       66.36     -778.74    778.74 o 
 -10  16  12     1290.34     3324.21    912.46 o 
  -8  16  12        0.19      546.90    600.49 o 
  -6  16  12    19640.02    19913.21   1481.13 o 
  -4  16  12    31973.31    32800.63   1812.05 o 
  -2  16  12       44.98      461.89    619.15 o 
   0  16  12     2371.77     2933.37    742.77 o 
   2  16  12     3443.65     4070.53   1397.19 o 
   4  16  12     1191.68      907.23    679.71 o 
   6  16  12    16688.42    15694.62   1360.11 o 
  -9  17  12    10860.67     9237.32   1454.03 o 
  -7  17  12       42.33      -85.11    606.71 o 
  -5  17  12        0.75     -285.92    591.83 o 
  -3  17  12       49.80      419.24    706.54 o 
  -1  17  12     1617.01     1328.45    692.11 o 
   1  17  12     4717.25     3913.78    843.27 o 
   3  17  12     4218.16     6056.05   1002.76 o 
  -4  18  12      955.33     1329.45    717.24 o 
  -2  18  12     1088.18     -112.31    709.57 o 
   0  18  12      418.52     1221.38    797.17 o 
 -21   1  13       24.11     1463.70    696.34 o 
 -19   1  13     1047.40      680.79    559.55 o 
 -17   1  13     5483.82     6356.71    809.00 o 
 -15   1  13    12343.80    13948.26   1031.36 o 
 -13   1  13     8753.46    11500.23    999.88 o 
 -11   1  13     1790.95      864.93    342.66 o 
  -7   1  13     7448.02    10656.22    557.02 o 
  -5   1  13    88486.88    96788.49   1500.73 o 
  -3   1  13    42163.76    45248.52    902.06 o 
  -1   1  13      776.95     1713.83    248.94 o 
   3   1  13    23114.38    22556.22    669.34 o 
   5   1  13    19322.68    20325.29    773.56 o 
   7   1  13    40271.23    40924.41   1040.19 o 
   9   1  13    47373.14    48289.39   1179.34 o 
  11   1  13      169.67     -363.04    450.18 o 
  13   1  13     1006.49      837.96    480.92 o 
  15   1  13     4681.64     5849.91    954.64 o 
  17   1  13     6146.99     5160.27    985.86 o 
 -22   2  13     4504.76     3546.06    826.16 o 
 -20   2  13        0.72       25.86    571.88 o 
 -18   2  13    14275.04    15410.82   1201.14 o 
 -16   2  13     3490.39     4209.78    685.62 o 
 -14   2  13    23511.15    22174.63   1322.11 o 
 -12   2  13    29066.82    30188.07   1005.41 o 
 -10   2  13     1718.85     1255.80    338.75 o 
  -8   2  13   159490.84   155673.28   2422.28 o 
  -4   2  13      186.58      891.32    235.78 o 
  -2   2  13    14166.70    15093.71    527.10 o 
   0   2  13    51336.68    53370.00    978.81 o 
   2   2  13     1384.77     2640.37    303.26 o 
   4   2  13      654.96      747.00    263.08 o 
   6   2  13   257958.59   246971.09   3467.83 o 
   8   2  13    45264.79    41493.67   1060.75 o 
  10   2  13    18135.00    20937.46    906.44 o 
  12   2  13     5706.97     4905.18   1194.85 o 
  14   2  13     8473.78    11645.47   1204.66 o 
  16   2  13      387.12     1014.39    647.71 o 
 -21   3  13     1971.45     3410.28    804.70 o 
 -19   3  13      344.26     1071.86    590.27 o 
 -17   3  13     6733.10     7633.82   1070.22 o 
 -15   3  13    18436.55    15904.71   1449.56 o 
 -13   3  13    20373.87    18657.66   1044.70 o 
 -11   3  13     4619.02     6474.25    527.42 o 
  -9   3  13     8979.23    10625.57    581.62 o 
  -7   3  13    40534.41    37811.29    898.73 o 
  -5   3  13     2702.82     2671.41    365.18 o 
  -3   3  13     2877.86     4544.24    340.46 o 
  -1   3  13       23.73      260.85    183.83 o 
   1   3  13     5850.38     7703.13    394.58 o 
   3   3  13     2885.67     3566.11    340.33 o 
   5   3  13    96195.85    93180.77   1570.18 o 
   7   3  13    16444.76    20338.52   1013.25 o 
   9   3  13     4751.97     5981.50    901.46 o 
  11   3  13      127.23     -200.34    358.94 o 
  13   3  13      356.01     1223.26    573.78 o 
  15   3  13       37.19      171.52    620.52 o 
  17   3  13     3367.05     3961.11    930.27 o 
 -20   4  13     7875.50     9325.52   1008.30 o 
 -18   4  13    29206.00    32044.48   1644.44 o 
 -16   4  13     2031.67     2241.64    648.19 o 
 -14   4  13    84003.09    79929.41   2029.91 o 
 -12   4  13    16422.59    17257.35    882.05 o 
 -10   4  13      826.03      783.22    306.21 o 
  -8   4  13      400.18      256.86    419.92 o 
  -6   4  13   279966.69   283140.22   3421.88 o 
  -4   4  13    40610.04    41954.26    876.61 o 
  -2   4  13   318502.69   307606.53   3557.84 o 
   0   4  13    12157.48    14231.38    646.14 o 
   2   4  13     2642.96     2433.86    472.37 o 
   4   4  13      979.77     1750.85    455.01 o 
   6   4  13   154780.98   153392.75   2573.22 o 
   8   4  13        2.12      981.88    525.63 o 
  10   4  13    14833.67    14362.83   1004.68 o 
  12   4  13    33388.86    38449.12   1702.07 o 
  14   4  13      910.54      868.45    622.11 o 
  16   4  13    21467.95    23085.49   1793.00 o 
 -21   5  13     6460.48     5587.43   1100.08 o 
 -19   5  13    14560.34    15000.17   1231.53 o 
 -17   5  13     6855.29     6777.99    987.32 o 
 -15   5  13     1135.75      594.29    504.41 o 
 -13   5  13       99.36      430.14    383.46 o 
 -11   5  13    12329.17    13406.83    801.58 o 
  -9   5  13    24282.52    25080.07    805.98 o 
  -7   5  13   225154.83   223104.09   2873.27 o 
  -5   5  13   207973.63   199575.83   2549.08 o 
  -3   5  13   155229.30   147964.11   1963.78 o 
  -1   5  13   100279.53    96208.23   1674.80 o 
   1   5  13    20537.60    22365.89    795.72 o 
   3   5  13     1914.88     3268.07    417.51 o 
   5   5  13      455.61      651.54    358.35 o 
   7   5  13    12115.81    12939.23    951.73 o 
   9   5  13    44240.45    46105.89   1877.99 o 
  11   5  13    47763.61    46473.35   1584.76 o 
  13   5  13     6506.12     6404.25    926.35 o 
  15   5  13     1032.99     2059.26    696.82 o 
 -20   6  13     2280.51     4401.32   1604.68 o 
 -18   6  13    29496.10    28606.19   1927.19 o 
 -16   6  13    11071.34    13348.26   1345.16 o 
 -14   6  13     2496.06     3643.60    819.17 o 
 -12   6  13      628.15     1782.93    549.16 o 
 -10   6  13    42311.43    42175.06   1189.85 o 
  -8   6  13   158522.84   160329.67   2637.63 o 
  -6   6  13    12214.62    15841.13    948.15 o 
  -4   6  13     6754.78     8333.65    584.36 o 
  -2   6  13    23377.84    23801.78   1020.54 o 
   0   6  13   147584.53   145814.08   3564.36 o 
   2   6  13    29960.50    27102.37   1282.35 o 
   4   6  13    26672.31    27786.88    951.37 o 
   6   6  13      529.29     1092.48    376.92 o 
   8   6  13    12910.90    14557.27    873.77 o 
  10   6  13    25062.60    22662.51   1254.55 o 
  12   6  13     7570.06     9025.52   1029.28 o 
  14   6  13      503.51      226.38    591.96 o 
  16   6  13     7533.52     8127.84   1200.08 o 
 -19   7  13     8070.52     6566.48   1095.89 o 
 -17   7  13      292.39      981.55    876.61 o 
 -15   7  13     3200.40     2170.81    785.83 o 
 -13   7  13    51126.11    44860.03   1597.85 o 
 -11   7  13    20282.87    21825.69   1184.36 o 
  -9   7  13    29626.07    32647.99   1075.27 o 
  -7   7  13      946.50     2076.02    445.17 o 
  -5   7  13    42194.66    41177.46   1093.08 o 
  -3   7  13      777.19      821.43    409.70 o 
  -1   7  13    20691.07    20595.08   1090.02 o 
   1   7  13     3708.06     4211.46    598.96 o 
   3   7  13     2786.92     4262.88    635.81 o 
   5   7  13     1167.12     1408.99    454.64 o 
   7   7  13    12062.30    12082.34    945.89 o 
   9   7  13    65881.49    60615.59   1848.03 o 
  11   7  13    16014.08    17929.32   1192.33 o 
  13   7  13    13770.33    12394.00   2306.99 o 
  15   7  13     3512.82     5783.26   2065.81 o 
 -20   8  13     6625.01     6389.08   1596.54 o 
 -18   8  13    10068.84     9782.81   1947.49 o 
 -16   8  13     1263.87      457.01    696.41 o 
 -14   8  13     6272.22     7733.66    847.32 o 
 -12   8  13    30475.33    29622.17   1483.22 o 
 -10   8  13     8216.67    10276.26   1280.68 o 
  -8   8  13    16534.87    17719.49   1105.99 o 
  -6   8  13     1644.72     3623.75    753.02 o 
  -4   8  13    13748.13    13685.97    966.98 o 
  -2   8  13    30518.86    26852.34   1467.01 o 
   0   8  13     1441.42     1772.30    516.14 o 
   2   8  13    51099.98    50812.48   3636.58 o 
   4   8  13    64218.24    63727.18   1792.73 o 
   6   8  13       95.48      338.78    435.45 o 
   8   8  13     4460.02     4028.57    844.95 o 
  10   8  13     4166.36     3133.60    772.99 o 
  14   8  13      522.93     1562.71    981.93 o 
 -19   9  13     4904.37     5027.07   1449.60 o 
 -17   9  13     4957.51     6690.56   1231.73 o 
 -15   9  13      917.08     1869.61    772.03 o 
 -13   9  13     1153.90      668.98    565.80 o 
 -11   9  13     2050.51     3250.97    643.16 o 
  -9   9  13      588.23     1626.10    444.45 o 
  -7   9  13     5522.92     5997.92    708.26 o 
  -5   9  13    13301.23    14355.23    992.68 o 
  -3   9  13      204.34     -246.80    372.79 o 
  -1   9  13    26034.41    24839.48   1213.33 o 
   1   9  13    31279.22    29509.96   1208.82 o 
   3   9  13     2746.39     3159.34    581.41 o 
   5   9  13    11401.37    11684.45    984.66 o 
   7   9  13    29111.26    28033.15   1400.71 o 
   9   9  13     5998.51     8146.49   1137.67 o 
  11   9  13     7763.32     7059.86   1102.70 o 
  13   9  13       98.38      375.75    798.49 o 
 -18  10  13      497.85     2220.35    911.22 o 
 -16  10  13     1293.57     1605.06   1062.19 o 
 -14  10  13      373.16      156.40    645.97 o 
 -12  10  13     3727.85     3972.77    781.45 o 
 -10  10  13     3653.27     4639.79    838.01 o 
  -8  10  13    17059.36    16502.79   1127.09 o 
  -6  10  13        0.47       32.13    495.74 o 
  -4  10  13     3263.01     3843.89    596.17 o 
  -2  10  13     1990.20     2952.73    923.32 o 
   2  10  13    10306.62     8928.49   1054.18 o 
   4  10  13     2997.58     3372.74    668.33 o 
   6  10  13    12578.42    12371.02   1067.91 o 
   8  10  13     1021.67     1822.31    583.01 o 
  10  10  13       62.80      167.70    649.13 o 
  12  10  13      206.87      569.36    734.11 o 
  14  10  13     3399.52     4903.53   1327.56 o 
 -17  11  13      480.61     2366.79    891.58 o 
 -15  11  13       85.10      644.05    714.16 o 
 -13  11  13     3039.00     3033.52   1018.96 o 
 -11  11  13      492.98     -447.75    564.65 o 
  -9  11  13      839.46      505.49    465.52 o 
  -7  11  13     6274.03     7143.55    841.27 o 
  -5  11  13      681.05     2275.00    570.99 o 
  -3  11  13     6760.87     7063.41    905.82 o 
  -1  11  13    44908.73    45464.52   1592.98 o 
   1  11  13     3798.98     3397.22    627.08 o 
   3  11  13    22188.52    21693.77   1307.73 o 
   7  11  13     5114.77     7266.49    871.83 o 
   9  11  13     2857.22     1375.58    988.53 o 
  11  11  13    13927.88    12141.52   1356.43 o 
  13  11  13     2984.32     2436.49   1132.10 o 
 -16  12  13       11.25     -280.50   1263.98 o 
 -14  12  13      688.40      702.05    718.24 o 
 -12  12  13    22285.56    20727.64   1633.96 o 
  -8  12  13    49583.43    49102.86   2350.96 o 
  -6  12  13      614.35     1260.38    539.97 o 
  -4  12  13      623.59      470.19    548.47 o 
  -2  12  13       56.64      165.31    475.71 o 
   0  12  13     6913.66     8858.90    932.49 o 
   2  12  13     6244.07     9230.91    974.15 o 
   4  12  13    15207.73    13191.91   1126.97 o 
   6  12  13     8349.31     9813.96   1015.57 o 
   8  12  13       28.96      306.49    652.03 o 
  10  12  13      394.51      199.54    684.68 o 
  12  12  13     1859.41     1480.77    855.87 o 
 -15  13  13     1232.58      879.11   2844.91 o 
 -13  13  13     3043.57     4766.58    973.46 o 
 -11  13  13    27514.16    23286.61   1706.29 o 
  -9  13  13    24401.24    24756.67   1472.85 o 
  -7  13  13      424.05     1487.68    574.28 o 
  -5  13  13       12.91     -431.60    431.60 o 
  -3  13  13     2320.85     1760.17    585.23 o 
  -1  13  13     1146.55     1392.97    746.16 o 
   1  13  13    33571.11    34344.80   1872.52 o 
   3  13  13     3313.08     4760.74    819.06 o 
   5  13  13     9446.82     8238.63    988.05 o 
   7  13  13     4076.06     5135.99    850.41 o 
   9  13  13     7540.85     7490.35   1135.85 o 
  11  13  13      384.84     2122.60    925.60 o 
 -14  14  13        5.69     2319.99    873.09 o 
 -12  14  13        5.69      446.13    726.41 o 
 -10  14  13     2590.53     3645.83    854.27 o 
  -8  14  13    13963.15    12705.53   1105.26 o 
  -6  14  13      881.61      300.62    541.79 o 
  -2  14  13       45.20      373.47    531.95 o 
   0  14  13    27064.24    25180.63   1533.66 o 
   2  14  13    10535.39    14789.13   1248.87 o 
   4  14  13     1912.50     2332.20    682.75 o 
   6  14  13     1611.59     1067.37    682.37 o 
   8  14  13    16076.85    16785.66   1700.27 o 
  10  14  13     4018.90     3554.89   1016.94 o 
 -13  15  13     5484.14     6472.67   1724.46 o 
 -11  15  13      373.65      858.56    796.31 o 
  -9  15  13      125.92     1029.86    745.70 o 
  -7  15  13     7105.66     8514.76   1000.70 o 
  -5  15  13    70940.33    72012.00   2663.52 o 
  -3  15  13    46602.68    49553.54   1875.67 o 
  -1  15  13      898.47      543.51    617.65 o 
   1  15  13     1189.55     1316.83    653.86 o 
   3  15  13      600.45     1847.39    776.42 o 
   5  15  13     1529.85      712.96    657.38 o 
   7  15  13    10451.73    11154.89   1403.97 o 
 -10  16  13     9689.28    11093.24   1357.25 o 
  -8  16  13     9986.85    11905.46   1190.51 o 
  -6  16  13     6847.53     7097.13    966.10 o 
  -4  16  13      299.49     2123.69    690.80 o 
  -2  16  13     3725.22     5158.47    891.26 o 
   0  16  13      989.79     2740.36    781.07 o 
   2  16  13      742.57      974.46    651.96 o 
   4  16  13     2103.48     1394.50    754.19 o 
   6  16  13      168.46     1486.93    811.25 o 
  -7  17  13      775.10     1406.38    704.63 o 
  -5  17  13      370.69      616.69    675.44 o 
  -3  17  13      308.54      481.35    660.29 o 
  -1  17  13     1353.32     2239.62    779.35 o 
   1  17  13      274.00      361.26    709.26 o 
   3  17  13     3279.58     2828.90    884.48 o 
 -22   0  14    12925.27    12868.20   2573.43 o 
 -20   0  14     4269.71     3355.94   1030.73 o 
 -18   0  14      151.14     -308.72    716.00 o 
 -16   0  14    17772.04    15136.24   1545.05 o 
 -14   0  14    33348.65    32301.64   1775.69 o 
 -12   0  14     6630.82     7133.06    919.63 o 
 -10   0  14    47418.60    44216.21   1652.60 o 
  -8   0  14     1297.69     1243.76    449.06 o 
  -6   0  14   137296.56   140473.41   2837.35 o 
  -4   0  14    92590.99    94376.45   2099.41 o 
  -2   0  14     1145.35     1980.05    401.51 o 
   0   0  14    14194.40    15125.24    774.05 o 
   2   0  14    32131.40    34217.74   1184.49 o 
   4   0  14    66977.75    68291.52   1798.89 o 
   6   0  14    30636.43    29789.60   1233.07 o 
   8   0  14     4996.90     8470.72    862.96 o 
  10   0  14      650.05      172.47    451.79 o 
  12   0  14    11787.94    13824.60   1489.53 o 
  14   0  14    21577.35    23342.67   2901.73 o 
  16   0  14       71.42     2570.90   1262.72 o 
 -21   1  14      216.34     1535.52    679.92 o 
 -19   1  14     1155.60     1792.03    657.97 o 
 -17   1  14      903.04     1670.00    567.50 o 
 -15   1  14     4041.90     5191.77    782.77 o 
 -13   1  14      118.02      944.71    504.22 o 
 -11   1  14      331.31     -297.51    297.51 o 
  -9   1  14   163431.67   157806.39   2266.66 o 
  -7   1  14    22505.92    23306.39    715.32 o 
  -5   1  14    11663.95    12686.92    567.45 o 
  -3   1  14     3789.84     5093.07    389.75 o 
  -1   1  14       93.18      714.32    228.67 o 
   1   1  14     1015.15     2079.05    282.76 o 
   3   1  14    42924.00    41607.68    937.57 o 
   5   1  14    13060.70    13948.51    721.41 o 
   7   1  14    36839.23    38053.14   1646.31 o 
   9   1  14     5153.85     6988.23    568.37 o 
  11   1  14     7535.13     8525.86    836.46 o 
  13   1  14     1836.29     2874.29    686.58 o 
  15   1  14      560.88     1138.37    655.51 o 
  17   1  14     8316.29     7243.86   1342.95 o 
 -22   2  14       91.37     -309.66    649.57 o 
 -20   2  14      797.27      580.92    628.03 o 
 -18   2  14      162.79     1848.77    623.49 o 
 -16   2  14    10701.11    11284.01    981.29 o 
 -14   2  14    12667.83    11318.03   1044.52 o 
 -12   2  14     5204.12     6461.60    599.97 o 
 -10   2  14      464.72     1479.66    352.19 o 
  -8   2  14       85.68      419.90    306.23 o 
  -6   2  14    35181.59    36633.57    871.86 o 
  -4   2  14    73881.30    71411.94   1236.42 o 
  -2   2  14    26120.07    24665.66    658.60 o 
   0   2  14    20118.87    19844.32    710.02 o 
   2   2  14    12387.54    12871.60    555.69 o 
   4   2  14    75000.13    76650.86   1375.12 o 
   6   2  14    26303.68    26998.16    917.48 o 
   8   2  14     8810.66     9888.90    723.43 o 
  10   2  14    11402.40    10900.81    800.64 o 
  12   2  14      243.55      934.99    496.26 o 
  14   2  14     2270.76     2446.33    708.60 o 
  16   2  14      378.82      553.21    654.21 o 
 -21   3  14    14842.96    15169.92   1304.13 o 
 -19   3  14      189.30      940.81    609.83 o 
 -17   3  14      353.63      491.94    518.34 o 
 -15   3  14    73519.33    64991.88   2126.33 o 
 -13   3  14     6985.84     9317.18    706.14 o 
 -11   3  14    21080.50    23594.85    939.81 o 
  -9   3  14    16613.07    18619.04    885.49 o 
  -7   3  14   100184.50   101732.89   2091.60 o 
  -5   3  14    58119.82    62992.54   1320.45 o 
  -3   3  14   155112.25   143271.19   1966.65 o 
  -1   3  14    82501.54    79641.85   1290.38 o 
   1   3  14    72039.04    73802.24   1654.77 o 
   3   3  14   248260.72   249069.84   4654.51 o 
   5   3  14    55524.02    56438.90   1370.52 o 
   7   3  14    88192.33    87908.09   2032.23 o 
   9   3  14    13036.94    14677.45    881.29 o 
  11   3  14     1797.24     2219.24    544.26 o 
  13   3  14     1215.82     1535.67    628.91 o 
  15   3  14    24869.99    26822.57   1834.99 o 
 -20   4  14     1100.42     1213.71    652.94 o 
 -18   4  14     2676.94     4428.21    766.65 o 
 -16   4  14     8398.61     7080.66    941.08 o 
 -14   4  14    13365.78    10831.05    899.81 o 
 -12   4  14     4244.44     4347.09    665.63 o 
 -10   4  14    27365.71    24336.08    819.28 o 
  -8   4  14    47336.25    43883.00   1377.08 o 
  -6   4  14   253531.78   256368.13   3190.69 o 
  -4   4  14   229976.78   234676.77   2911.94 o 
  -2   4  14    75058.59    74063.73   1440.30 o 
   0   4  14        1.04     -261.69    269.12 o 
   2   4  14     4808.31     5523.51    503.67 o 
   4   4  14    31642.91    31733.33   1169.65 o 
   6   4  14    10148.71    12771.14    816.47 o 
   8   4  14     2448.45     2144.83    493.80 o 
  10   4  14    13795.04    14284.34   1184.92 o 
  12   4  14    37199.37    33331.04   1703.32 o 
  14   4  14     7199.79     9007.40   1086.19 o 
  16   4  14     2697.78     5597.49   1027.64 o 
 -21   5  14    15970.78    16405.18   1720.90 o 
 -19   5  14     8231.02     7158.69   1101.84 o 
 -17   5  14    23468.21    23412.81   1587.53 o 
 -15   5  14    33408.34    29432.61   1879.08 o 
 -13   5  14     1722.43     2042.21    689.11 o 
 -11   5  14    10555.79    12672.36    801.32 o 
  -9   5  14    18825.35    19556.05    764.65 o 
  -7   5  14    67044.23    65124.60   1590.06 o 
  -5   5  14    27061.63    28388.93    962.82 o 
  -3   5  14   274181.13   268529.72   4452.62 o 
  -1   5  14     7171.45     9427.08    545.34 o 
   1   5  14    35231.22    33942.61    969.94 o 
   3   5  14    70308.77    66544.74   1469.92 o 
   5   5  14     2760.50     3635.32    492.48 o 
   7   5  14      282.46     -122.47    331.80 o 
   9   5  14    34028.45    31888.70   1162.61 o 
  11   5  14    28315.48    30325.43   1554.27 o 
  13   5  14    15527.14    14526.55   1343.23 o 
  15   5  14    23092.86    24978.44   1815.93 o 
 -20   6  14    10883.34     8680.75   1293.12 o 
 -18   6  14     1282.08     4351.86   1567.04 o 
 -16   6  14     7450.42     8659.99   1117.46 o 
 -14   6  14     5809.59     6055.89    944.88 o 
 -12   6  14     8963.07     9207.50    845.21 o 
 -10   6  14     7205.16     8392.67    731.94 o 
  -8   6  14    19206.37    20982.06    927.88 o 
  -6   6  14    30902.70    36458.78   1145.14 o 
  -4   6  14    57178.39    57489.63   1268.71 o 
  -2   6  14   280772.66   270381.19   4386.20 o 
   0   6  14    57316.43    59813.26   1647.21 o 
   2   6  14    29513.68    26875.10   1157.29 o 
   4   6  14     9946.10    10404.79    883.21 o 
   6   6  14      277.39      948.92    377.24 o 
   8   6  14    14441.23    15764.59    929.71 o 
  10   6  14    80751.58    83372.66   2200.66 o 
  12   6  14    14053.00    15344.98   1296.96 o 
  14   6  14     2637.05     2321.95    930.49 o 
 -19   7  14      179.99     -707.06    707.06 o 
 -17   7  14     5787.66     5302.09    996.18 o 
 -15   7  14     3014.24     3653.68    887.13 o 
 -13   7  14    41079.57    41066.34   1518.13 o 
 -11   7  14    15774.05    17126.47   1780.66 o 
  -9   7  14    26804.96    25767.08   1085.18 o 
  -7   7  14     9370.62     9365.98    703.92 o 
  -5   7  14     2586.95     2795.40    578.20 o 
  -3   7  14     2074.01      538.78    445.23 o 
  -1   7  14   106476.18   102225.53   2294.86 o 
   1   7  14    50154.82    49111.77   1527.95 o 
   3   7  14    10165.44    11331.97    906.38 o 
   5   7  14       72.00     -188.90    364.53 o 
   7   7  14      891.28      466.24    604.73 o 
   9   7  14    15296.36    16369.17   1167.47 o 
  11   7  14     4611.32     4596.95    849.48 o 
  13   7  14     8415.41     8796.96   1502.89 o 
  15   7  14      212.93    -1189.48   1209.69 o 
 -18   8  14     1554.78      691.34   1094.52 o 
 -16   8  14     6354.46     5508.86   1643.29 o 
 -14   8  14      610.62     2111.68    749.08 o 
 -12   8  14     6740.93     7460.80    833.76 o 
 -10   8  14       82.69     1033.38    427.85 o 
  -8   8  14       46.99      787.64    377.25 o 
  -6   8  14     6161.24     5809.72    885.05 o 
  -4   8  14    30828.83    28509.45   1942.06 o 
  -2   8  14       17.73     -426.05    426.05 o 
   0   8  14      381.62      124.49    459.29 o 
   2   8  14     1153.22      646.43    439.69 o 
   4   8  14      233.16      707.42    429.95 o 
   6   8  14     1294.20     2001.44    562.58 o 
   8   8  14      545.10      -10.43    498.76 o 
  10   8  14     1704.18     2673.54    758.65 o 
  12   8  14     1742.31     3640.23   1177.75 o 
  14   8  14        1.39     1115.32    952.67 o 
 -19   9  14     2843.27     2338.04   1118.71 o 
 -17   9  14     3022.77     2365.65    897.36 o 
 -15   9  14     1686.31     2831.81    863.33 o 
 -13   9  14     6364.04     7435.44    838.57 o 
 -11   9  14     5988.52     5802.04    773.53 o 
  -9   9  14    10917.86    11615.50    960.85 o 
  -7   9  14      448.12      670.41    433.78 o 
  -5   9  14      818.14      786.66    481.89 o 
  -3   9  14     9869.13    10674.28    892.60 o 
  -1   9  14     3521.13     4018.47    606.65 o 
   1   9  14      157.58       10.56    361.15 o 
   3   9  14     3759.74     3165.29    611.43 o 
   5   9  14      358.35     1569.35    533.97 o 
   7   9  14     4184.70     4460.92   1061.11 o 
   9   9  14     1675.72     2246.82    724.43 o 
  11   9  14     1683.44     2884.32   1144.14 o 
  13   9  14        1.25      347.65    824.13 o 
 -18  10  14     1532.19     3503.54    988.97 o 
 -16  10  14     2267.45     3718.99    930.15 o 
 -14  10  14    10984.40    11935.56   1103.31 o 
 -12  10  14     7166.85     6726.20    984.44 o 
 -10  10  14      516.44      729.76    540.55 o 
  -8  10  14       92.00      403.65    488.29 o 
  -6  10  14    22401.78    22468.63   1272.74 o 
  -4  10  14     2278.36     2689.98    537.32 o 
  -2  10  14    25127.12    21668.01   1234.43 o 
   0  10  14    13416.22    13199.52   1006.51 o 
   2  10  14       89.96      830.18    474.55 o 
   4  10  14     5812.94     8294.86    903.64 o 
   6  10  14     3855.50     5748.86    935.71 o 
   8  10  14    15030.82    18938.45   1331.06 o 
  10  10  14    34030.01    31476.45   2012.23 o 
  12  10  14      935.82     2507.75    838.16 o 
 -17  11  14      211.03      148.72    862.46 o 
 -15  11  14      937.42      -24.69    916.19 o 
 -13  11  14    16938.03    18323.62   3112.94 o 
 -11  11  14    31767.71    29365.31   1824.42 o 
  -9  11  14      846.29     1522.09    845.31 o 
  -7  11  14     3460.02     2182.48    621.22 o 
  -5  11  14    29282.11    29243.25   1420.52 o 
  -3  11  14      143.26      -19.05    446.81 o 
   1  11  14     7320.43     5378.72    745.68 o 
   3  11  14    29101.43    27030.93   1915.53 o 
   5  11  14     4908.67     3423.97    718.56 o 
   7  11  14    27184.73    32520.03   1619.14 o 
   9  11  14      107.83     -609.40    609.40 o 
  11  11  14     2167.77     2784.52    854.61 o 
 -16  12  14     1109.13     2908.30   1710.99 o 
 -14  12  14       15.81      253.74   1009.86 o 
 -12  12  14    19027.54    18320.18   1545.83 o 
 -10  12  14    31280.24    29311.03   2607.03 o 
  -8  12  14     3236.65     3669.33    691.25 o 
  -6  12  14    22617.25    26007.93   1473.69 o 
  -4  12  14    13779.34    15412.11   1268.69 o 
  -2  12  14    24176.10    25365.63   1450.00 o 
   0  12  14      146.63     1430.89    769.43 o 
   2  12  14    36195.80    37675.34   1875.07 o 
   4  12  14     1422.59     1360.59    566.94 o 
   6  12  14     2914.35     4997.41    819.11 o 
   8  12  14    10276.48    12096.81   1370.78 o 
  10  12  14     2328.94     1551.76    817.55 o 
 -15  13  14       34.99      159.64    762.23 o 
 -13  13  14     5005.31     9248.94   2130.00 o 
 -11  13  14     8861.52    10816.19   1257.17 o 
  -9  13  14     9227.86     8447.83    968.06 o 
  -7  13  14     6071.43     6638.44    857.08 o 
  -5  13  14     2190.27     3710.50    734.67 o 
  -3  13  14       64.20      403.85    501.68 o 
  -1  13  14    31090.23    32377.03   1728.17 o 
   1  13  14    34236.27    34237.41   1660.47 o 
   3  13  14     1752.07     3385.19    714.34 o 
   5  13  14      302.34      658.19    599.19 o 
   7  13  14     1572.41     2590.96    718.19 o 
   9  13  14    15584.41    15121.52   1532.05 o 
 -14  14  14     1813.21     2229.39   1141.56 o 
 -12  14  14      136.48      346.71    723.04 o 
 -10  14  14     5946.15     5188.62   1164.59 o 
  -8  14  14      623.63     1595.03    604.96 o 
  -6  14  14     2796.80     2202.70    668.42 o 
  -4  14  14    33131.12    37647.51   1708.95 o 
  -2  14  14     2100.21     2296.43    772.41 o 
   0  14  14     3502.79     6698.19    922.74 o 
   2  14  14     9726.43     9352.69   1013.50 o 
   4  14  14     4697.63     3826.06    824.66 o 
   6  14  14      172.42     -208.78    628.07 o 
   8  14  14    24626.40    28371.70   2353.24 o 
 -11  15  14     2857.98     2541.80    877.24 o 
  -9  15  14     2016.65     3205.46    914.23 o 
  -7  15  14     2910.20     3469.61    732.11 o 
  -3  15  14    12859.83    13667.23   1213.44 o 
  -1  15  14      369.57      -85.02    616.40 o 
   1  15  14     2477.37     2239.81    702.64 o 
   3  15  14     3438.10     4289.73    833.84 o 
   5  15  14      941.69      856.80    679.92 o 
 -10  16  14      816.43      537.13    789.82 o 
  -8  16  14       24.00     1404.68    691.53 o 
  -6  16  14     4742.78     5871.83    931.76 o 
  -4  16  14    12648.46    12970.28   1224.63 o 
  -2  16  14      241.74     1764.65    721.49 o 
   0  16  14      408.01     -358.88    613.06 o 
   2  16  14     3780.21     2516.72    761.12 o 
   4  16  14     1604.27      642.20    729.77 o 
  -7  17  14      123.65     -279.13    659.77 o 
  -5  17  14      380.61      275.73    725.39 o 
  -3  17  14       91.95      103.23    638.28 o 
  -1  17  14     1513.60     2349.71    801.70 o 
   1  17  14     3233.88     2893.72    855.95 o 
 -21   1  15    13024.88    14330.16   1298.94 o 
 -19   1  15      775.05      363.98    562.31 o 
 -17   1  15    20194.47    15304.88   1474.47 o 
 -15   1  15    11896.88    11263.30    943.52 o 
 -13   1  15     6599.05     7803.25    864.39 o 
 -11   1  15    24828.05    24220.29    834.86 o 
  -9   1  15    64878.73    66546.20   1835.11 o 
  -7   1  15     1434.02     1568.60    328.55 o 
  -5   1  15    12526.97    15542.41    624.00 o 
  -3   1  15     2724.05     2706.52    328.27 o 
  -1   1  15    27494.32    28293.87    998.59 o 
   1   1  15    48870.29    51985.11   1049.44 o 
   3   1  15     7185.01     8890.59    547.92 o 
   5   1  15     4292.25     5096.00    523.75 o 
   7   1  15      721.46     1778.37    354.81 o 
   9   1  15    12497.61    11218.10    840.22 o 
  11   1  15     2383.11     4176.09    796.81 o 
  13   1  15     5165.91     5698.54    887.87 o 
  15   1  15      456.03      929.47    785.96 o 
 -20   2  15     5125.45     4674.76    850.85 o 
 -18   2  15     3039.52     2054.52    654.16 o 
 -16   2  15     8941.26     6311.13    803.60 o 
 -14   2  15    28294.16    30117.33   1455.84 o 
 -12   2  15     2307.56     3941.41    510.40 o 
 -10   2  15   174080.98   174482.95   2505.68 o 
  -8   2  15    94223.38    89506.27   2597.97 o 
  -6   2  15   112385.84   116800.93   1798.50 o 
  -4   2  15    34411.03    35602.38    852.89 o 
  -2   2  15    89768.17    90791.16   1571.99 o 
   0   2  15    64176.72    60089.21   1120.14 o 
   2   2  15   160691.28   157978.09   2214.46 o 
   4   2  15    52083.17    50753.98   1233.02 o 
   6   2  15    24033.50    22450.10    983.97 o 
   8   2  15    15728.92    16867.51   1008.26 o 
  10   2  15    33159.48    34933.90   1180.25 o 
  12   2  15        2.87        8.97    487.31 o 
  14   2  15     7746.01    11379.46   1219.17 o 
  16   2  15      391.77     1793.68    862.25 o 
 -21   3  15     3762.44     3861.66    830.21 o 
 -19   3  15      587.09      -52.10    554.19 o 
 -17   3  15    15295.54    17252.22   1229.90 o 
 -15   3  15    34587.44    34540.95   2091.23 o 
 -13   3  15     4847.03     3375.79    504.15 o 
 -11   3  15     7460.21     7739.14    572.82 o 
  -9   3  15     6666.44     8092.20    568.02 o 
  -7   3  15    28179.81    26541.00    799.08 o 
  -5   3  15      851.71      715.76    279.46 o 
  -3   3  15      449.02     1050.72    278.24 o 
  -1   3  15     4143.44     4986.47    377.74 o 
   1   3  15     1791.49     2227.38    320.37 o 
   3   3  15    70598.88    73799.97   1583.42 o 
   5   3  15    49241.37    51142.57   1333.92 o 
   7   3  15       93.89      237.66    330.13 o 
   9   3  15     2633.07     2962.26    545.68 o 
  11   3  15     1570.08     2666.14    580.33 o 
  13   3  15     4576.27     2715.62    740.38 o 
  15   3  15     1549.04     3812.49    842.47 o 
 -20   4  15      429.93     2398.68    699.02 o 
 -18   4  15     7129.95     5389.55    899.26 o 
 -16   4  15    43842.75    39998.18   1708.69 o 
 -14   4  15    51020.03    46990.66   1531.56 o 
 -12   4  15    17200.31    15851.57    861.95 o 
 -10   4  15     9428.21    11585.53    656.07 o 
  -8   4  15    14228.31    15571.52    691.89 o 
  -6   4  15   186202.72   190188.05   2552.81 o 
  -4   4  15    34449.34    37707.01    864.97 o 
  -2   4  15   100777.13    97137.34   1768.06 o 
   2   4  15   163426.80   157394.84   2556.71 o 
   4   4  15    68692.13    68683.80   1557.43 o 
   6   4  15    23348.66    22428.47    995.80 o 
   8   4  15    18612.81    20405.98   1024.16 o 
  10   4  15       11.00      600.30    520.43 o 
  12   4  15    21352.71    23139.32   1582.92 o 
  14   4  15    24204.67    26800.79   1825.31 o 
  16   4  15    10222.48    10395.09   1309.91 o 
 -21   5  15       75.07     2517.02    932.64 o 
 -19   5  15     5982.73     5336.63    978.27 o 
 -17   5  15     1115.15     3269.37   1078.69 o 
 -15   5  15        0.19      538.25    943.40 o 
 -13   5  15     3124.44     2415.25    588.48 o 
 -11   5  15    20161.39    23163.01    975.99 o 
  -9   5  15     9391.51    10050.24    735.00 o 
  -7   5  15    20239.35    17441.44    824.40 o 
  -5   5  15    40768.55    38843.91   1054.36 o 
  -3   5  15   192668.38   191511.69   3378.78 o 
  -1   5  15   166319.97   158347.00   3431.52 o 
   1   5  15     5315.80     6069.65    534.87 o 
   3   5  15     6045.90     5832.05    698.44 o 
   5   5  15     8126.66     9210.13    791.71 o 
   7   5  15      902.48     1125.94    424.22 o 
   9   5  15     5463.80     6203.21    658.23 o 
  11   5  15    33265.30    35340.61   1613.88 o 
  13   5  15     4450.05     3818.50    983.40 o 
 -20   6  15      393.29      489.10    810.18 o 
 -18   6  15    25993.88    27777.96   2362.52 o 
 -16   6  15      213.67     -156.54    616.55 o 
 -14   6  15      710.43     1390.93    636.81 o 
 -12   6  15    19769.42    21733.51   1218.77 o 
 -10   6  15     5402.43     6261.92    645.65 o 
  -8   6  15     1559.32     1735.88    449.56 o 
  -6   6  15    45195.79    46343.61   1207.70 o 
  -4   6  15    12700.72    12322.27    911.90 o 
  -2   6  15    15698.08    17288.14   1046.38 o 
   0   6  15   320855.72   313328.44   5003.13 o 
   2   6  15    22440.68    22248.00   1347.98 o 
   4   6  15     3079.19     3422.32    617.63 o 
   6   6  15     2715.96     3152.00    828.55 o 
   8   6  15    36645.51    32988.12   1368.56 o 
  10   6  15     5120.99     5334.76    730.10 o 
  12   6  15    22813.22    19878.78   1530.06 o 
  14   6  15      525.73     2760.31   1457.18 o 
 -19   7  15     3394.64     1223.75   1055.12 o 
 -17   7  15      721.20     -423.43    886.53 o 
 -15   7  15      363.47      369.01    662.88 o 
 -13   7  15    37117.66    36401.55   1430.66 o 
 -11   7  15     2023.23     2490.32    771.25 o 
  -9   7  15    29975.90    31729.31   1401.08 o 
  -7   7  15    26642.67    27303.22   1165.89 o 
  -5   7  15    33322.19    30853.87   1242.50 o 
  -3   7  15        2.33     -294.27    428.12 o 
  -1   7  15    88796.06    87542.12   2133.51 o 
   1   7  15    13499.49    12491.61    940.85 o 
   3   7  15     1885.70     1608.54    512.20 o 
   5   7  15     4323.24     5579.47    703.50 o 
   7   7  15    15541.70    13065.70   1057.84 o 
   9   7  15     1791.99     2525.48    636.71 o 
  11   7  15       93.09     2161.43   1070.94 o 
  13   7  15     6161.36     7392.15   1343.34 o 
 -18   8  15     6804.11     5832.37   1568.22 o 
 -16   8  15        0.79     -670.35    675.35 o 
 -14   8  15    30813.51    29150.19   1530.44 o 
 -12   8  15    59766.43    57316.69   1787.81 o 
 -10   8  15    20183.29    21076.75   1055.96 o 
  -8   8  15      226.63      998.87    447.06 o 
  -6   8  15     6063.16     6665.00    713.43 o 
  -4   8  15     5408.76     6633.66    789.18 o 
  -2   8  15     4017.47     3078.91    660.98 o 
   0   8  15     2595.16     2008.97    539.85 o 
   2   8  15     5555.31     4521.95    639.16 o 
   4   8  15    39903.26    38083.20   1480.53 o 
   6   8  15    31552.08    31701.98   1451.61 o 
   8   8  15     1875.35     2285.40    614.05 o 
  10   8  15       16.01     1075.97    671.80 o 
  12   8  15      258.56     1132.75    714.62 o 
  14   8  15     1996.96     2376.92   1057.36 o 
 -19   9  15     1312.02     1313.24    889.07 o 
 -17   9  15       87.01     -259.86    733.51 o 
 -15   9  15     8477.08     8152.49   1523.34 o 
 -13   9  15      409.49     1069.47    562.11 o 
 -11   9  15        5.80      643.19    595.01 o 
  -9   9  15       28.22     1253.38    536.17 o 
  -7   9  15    34752.45    33142.22   1313.62 o 
  -5   9  15    10988.64    10702.75    900.81 o 
  -3   9  15    21831.83    20224.83   1171.34 o 
  -1   9  15    13351.19    13217.60    979.75 o 
   1   9  15      556.82      369.27    400.83 o 
   3   9  15      211.81     1039.56    499.91 o 
   5   9  15     1111.78     1782.61    589.78 o 
   7   9  15     1515.72     2154.69    716.13 o 
   9   9  15    17583.17    17367.30   1498.65 o 
  11   9  15     1973.29     3382.92    849.01 o 
  13   9  15      904.52     1979.79    987.84 o 
 -18  10  15      645.02     2047.43   1547.49 o 
 -16  10  15       72.30     -766.19    766.19 o 
 -14  10  15     5516.46     6025.16    976.58 o 
 -12  10  15      814.26     1886.00    709.60 o 
 -10  10  15      318.82      210.97    480.18 o 
  -8  10  15      168.48      811.11    558.20 o 
  -6  10  15    33984.05    32919.82   1410.18 o 
  -4  10  15    11619.64     9450.48    889.90 o 
  -2  10  15      135.63      -82.41    414.68 o 
   0  10  15     4858.67     6194.45    756.08 o 
   2  10  15     9183.75    10285.47    953.45 o 
   4  10  15    30806.23    32960.05   1574.50 o 
   6  10  15       24.27     -221.04    514.74 o 
   8  10  15      276.11     -492.83    528.01 o 
  10  10  15     1289.94     2251.85    807.33 o 
  12  10  15     1021.34      733.51    772.92 o 
 -17  11  15     1418.77     3465.31   2054.45 o 
 -15  11  15     1878.19     -512.80    830.43 o 
 -13  11  15      631.67     3242.79   1255.36 o 
 -11  11  15     4593.95     6628.38   1113.34 o 
  -9  11  15     1228.40      686.08    495.47 o 
  -7  11  15     6567.36     6794.11    832.68 o 
  -5  11  15     1720.09     3628.00    686.32 o 
  -3  11  15    19568.19    19502.06   1281.56 o 
  -1  11  15    15252.50    14657.60   1472.62 o 
   1  11  15     8895.74     8365.26    927.53 o 
   3  11  15     2399.57     3159.59    686.54 o 
   5  11  15     1621.01     1612.53    601.24 o 
   7  11  15     4566.25     5702.90    843.04 o 
   9  11  15     6512.38     4439.22    921.92 o 
  11  11  15     3613.07     2146.38    868.61 o 
 -16  12  15      143.19     -813.53    869.74 o 
 -14  12  15     1621.19      895.13    678.51 o 
 -12  12  15    33778.84    36808.06   2342.26 o 
 -10  12  15      408.38      996.57    712.07 o 
  -8  12  15     1933.51     2384.46    678.00 o 
  -6  12  15    30764.67    29229.39   1493.74 o 
  -4  12  15    11747.49    13540.26   1134.47 o 
  -2  12  15     4031.44     4845.06    922.23 o 
   0  12  15    24173.39    22314.60   2374.82 o 
   4  12  15      460.26      648.12    679.92 o 
   6  12  15    20810.80    24884.47   1539.53 o 
   8  12  15     2593.42     4084.38    917.29 o 
  10  12  15     3837.74     4268.59   1060.28 o 
 -15  13  15        0.14      185.67    772.74 o 
 -13  13  15      275.37     2349.92    807.96 o 
 -11  13  15    27996.16    24629.20   1800.91 o 
  -9  13  15      475.33     1283.08    652.85 o 
  -7  13  15    17327.17    16299.28   1263.34 o 
  -5  13  15     1475.01      397.19    554.11 o 
  -3  13  15     1155.58     1789.88    673.23 o 
   1  13  15     6635.61    10246.44   1051.12 o 
   3  13  15      918.85      792.85    613.35 o 
   5  13  15     2847.02     2765.30    748.88 o 
   7  13  15    18983.24    21637.85   2512.61 o 
   9  13  15     4934.56     7089.85   1518.11 o 
 -14  14  15       49.49     2127.80    852.84 o 
 -12  14  15     3950.23     5266.28   1494.26 o 
 -10  14  15      960.92      431.03    653.93 o 
  -8  14  15      255.98      567.46    631.56 o 
  -6  14  15       77.88      148.64    679.09 o 
  -4  14  15    11262.01    11465.17   1149.35 o 
  -2  14  15     1082.45     1753.12    702.76 o 
   0  14  15    51610.04    47524.94   1863.99 o 
   2  14  15    16897.93    16266.18   1330.81 o 
   4  14  15      923.11     2279.68    734.00 o 
   6  14  15       22.02      305.22    688.60 o 
   8  14  15    11742.39    13667.30   1515.66 o 
 -11  15  15       93.26      354.72    961.01 o 
  -9  15  15      722.52     -639.16    639.16 o 
  -7  15  15     1024.91     2062.44    820.28 o 
  -5  15  15    21228.90    21710.88   1519.52 o 
  -3  15  15    18083.12    21098.25   1506.29 o 
  -1  15  15      701.50      466.45    640.60 o 
   1  15  15      328.25      520.79    644.27 o 
   3  15  15     2041.90     3337.24    890.88 o 
   5  15  15     6967.44     6647.54   1048.79 o 
 -10  16  15     1203.49     3495.96   1070.68 o 
  -8  16  15     2052.49     2569.26    755.81 o 
  -6  16  15      305.74     -102.11    593.32 o 
  -4  16  15     9510.28    10864.93   1190.15 o 
  -2  16  15     6588.79     5762.57    919.66 o 
   0  16  15     3433.68     3647.96    859.70 o 
   2  16  15     9905.28     5893.65   1907.51 o 
   4  16  15     1348.59     1309.08    768.25 o 
  -5  17  15      221.60      408.42    690.08 o 
  -3  17  15      897.07      598.29    730.35 o 
  -1  17  15     1266.52     1309.22    738.44 o 
   1  17  15     2485.27     3261.72    860.97 o 
 -20   0  16     8955.42     7304.30   2557.01 o 
 -18   0  16     7509.92     7245.88   1237.98 o 
 -16   0  16     2708.43     1867.76    806.08 o 
 -14   0  16    17110.60    16244.24   1675.63 o 
 -12   0  16    18609.06    16310.10   1303.96 o 
 -10   0  16    66988.75    69897.21   2448.40 o 
  -8   0  16    47947.15    45252.12   1777.12 o 
  -6   0  16    24049.92    23049.60   1059.58 o 
  -4   0  16   244060.00   253503.36   4493.49 o 
  -2   0  16    31417.88    31267.77   1147.24 o 
   0   0  16    86456.91    88849.58   2101.65 o 
   2   0  16     5353.99     7194.69    727.91 o 
   4   0  16     2758.09     1941.15    669.28 o 
   6   0  16      829.42      762.54    622.24 o 
   8   0  16    62755.26    62453.69   1957.42 o 
  10   0  16     1392.56     2578.03    767.13 o 
  12   0  16    20963.28    24064.94   2780.51 o 
  14   0  16      428.29     1815.79   1146.55 o 
  16   0  16     5251.50     5252.92   1704.67 o 
 -21   1  16     2743.65     4356.99    871.19 o 
 -19   1  16     1150.37     1503.75    598.67 o 
 -17   1  16    11090.15    10882.80   1012.13 o 
 -15   1  16      159.96     1120.46    521.64 o 
 -13   1  16     6248.93     6843.76    712.94 o 
 -11   1  16    80236.47    78786.90   1666.09 o 
  -9   1  16   268712.59   265155.09   4521.04 o 
  -7   1  16    20018.58    20664.60    739.31 o 
  -5   1  16     4384.86     4752.13    429.30 o 
  -3   1  16     2786.49     3886.25    394.03 o 
  -1   1  16     4839.11     6745.97    465.18 o 
   1   1  16     3452.97     3653.59    574.98 o 
   3   1  16    28147.77    27025.07    830.84 o 
   5   1  16     2002.33      879.58    383.89 o 
   7   1  16     1220.59     2443.86    613.70 o 
   9   1  16    16050.32    18664.83    987.91 o 
  11   1  16     6006.60     8105.85    976.85 o 
  13   1  16     1194.50     1790.08    804.71 o 
  15   1  16      310.81     1663.61    832.71 o 
 -20   2  16      594.56     -128.55    585.04 o 
 -18   2  16      179.68      375.06    595.06 o 
 -16   2  16     5681.64     6222.03    803.35 o 
 -14   2  16       15.76     -196.58    565.98 o 
 -12   2  16    10757.35    10243.89    733.03 o 
 -10   2  16    17035.01    22459.76    972.20 o 
  -8   2  16    22941.44    23897.50    838.47 o 
  -6   2  16    13504.89    14997.04    666.95 o 
  -4   2  16      908.75      993.52    312.47 o 
  -2   2  16      114.39      530.07    267.86 o 
   0   2  16     7743.25     6537.22    456.95 o 
   2   2  16    81098.91    86108.37   1964.61 o 
   4   2  16    47401.11    51440.52   1321.22 o 
   6   2  16     1225.38     1843.14    425.54 o 
   8   2  16     2887.52     2920.64    555.95 o 
  10   2  16       66.57      190.24    364.84 o 
  12   2  16     6987.59     8865.90   1055.97 o 
  14   2  16      689.53      857.79    960.54 o 
 -21   3  16    11823.28    13685.90   1297.43 o 
 -19   3  16     2297.08     3397.07    757.13 o 
 -17   3  16     7723.21     8591.85   1090.27 o 
 -15   3  16    24556.53    21062.68   1236.62 o 
 -13   3  16    10160.70     9060.58    722.46 o 
 -11   3  16     9584.01    12844.47    702.05 o 
  -9   3  16   115311.43   107278.23   1807.13 o 
  -7   3  16     7576.33     9831.11    653.37 o 
  -5   3  16      109.77      358.79    270.24 o 
  -3   3  16    56793.72    55222.04   1085.03 o 
  -1   3  16    29017.64    30240.60    771.22 o 
   1   3  16    34991.54    36515.33   1048.95 o 
   3   3  16   112355.62   113601.08   2103.40 o 
   5   3  16     1383.35     2303.30    442.29 o 
   7   3  16     1099.27     2100.59    459.98 o 
   9   3  16     3369.87     2821.09    594.06 o 
  11   3  16     1152.57     2101.60    629.90 o 
  13   3  16     3764.86     5456.78    910.97 o 
  15   3  16    31231.86    29819.76   2376.69 o 
 -20   4  16      209.51     1056.24   1115.05 o 
 -18   4  16      204.44     1158.99    721.84 o 
 -16   4  16     4508.61     7682.68    870.60 o 
 -14   4  16        5.40      501.07    468.18 o 
 -12   4  16     5074.48     6860.89    620.04 o 
 -10   4  16     5053.99     6736.47    535.56 o 
  -8   4  16     3527.07     5321.67    501.08 o 
  -6   4  16        3.81     -243.25    243.25 o 
  -4   4  16     2395.84     4201.56    452.72 o 
  -2   4  16     8674.82     9695.97    622.14 o 
   0   4  16      531.74      650.19    347.28 o 
   2   4  16      419.08     1828.69    420.84 o 
   4   4  16     4308.35     5475.83    685.38 o 
   6   4  16    22289.74    24096.18   1044.76 o 
   8   4  16      563.52       42.98    395.92 o 
  10   4  16     4928.57     4943.18    706.14 o 
  12   4  16     9727.84     8513.69   1314.30 o 
  14   4  16     7203.81     7466.60   1990.26 o 
 -19   5  16    18006.18    13615.18   1430.27 o 
 -17   5  16     1689.97     3105.78    867.86 o 
 -15   5  16    20164.68    20933.35   1513.87 o 
 -13   5  16     5692.83     5690.54    770.39 o 
 -11   5  16     9478.45    10088.24    768.92 o 
  -9   5  16     5764.65     5958.38    798.13 o 
  -7   5  16    13707.74    12882.60    764.50 o 
  -5   5  16    28019.46    28911.17    924.72 o 
  -3   5  16    74313.51    75081.33   1872.74 o 
  -1   5  16   108462.94   106800.75   2339.93 o 
   1   5  16    62880.09    61708.36   1722.53 o 
   3   5  16    41658.07    38354.34   1253.33 o 
   5   5  16     5072.63     5055.69    564.90 o 
   7   5  16     1359.35     2501.85    497.85 o 
   9   5  16     2952.38     2401.69    515.82 o 
  11   5  16    16994.11    18225.50   1234.70 o 
  13   5  16       18.25      835.77    783.50 o 
  15   5  16    18539.09    19069.07   1994.24 o 
 -20   6  16      149.92      767.87    790.94 o 
 -18   6  16      353.55      -16.21    803.33 o 
 -16   6  16     1307.63      288.08    614.74 o 
 -14   6  16    18048.47    15379.74   1320.22 o 
 -12   6  16    34364.88    33039.38   1708.49 o 
 -10   6  16    16863.64    16463.43    911.36 o 
  -8   6  16    20077.13    20360.17   1173.06 o 
  -6   6  16    22663.43    23548.22   1209.53 o 
  -4   6  16     5942.05     6380.36    734.48 o 
  -2   6  16    40860.64    40436.64   1404.23 o 
   0   6  16    23745.85    26400.86   1178.93 o 
   2   6  16    35658.31    30445.29   1281.37 o 
   4   6  16    10966.52     9947.63   1218.21 o 
   6   6  16    13441.79    14155.06   1071.40 o 
   8   6  16     3440.15     2993.52    649.45 o 
  10   6  16     7373.66     7979.21   1087.10 o 
  12   6  16     1557.82     2391.13   1222.31 o 
  14   6  16      899.34     3272.00   1146.44 o 
 -19   7  16       60.57      637.22   1038.07 o 
 -17   7  16      399.38     -143.47    720.62 o 
 -15   7  16     1563.38     1694.90    739.19 o 
 -13   7  16    49782.85    48188.94   1668.76 o 
 -11   7  16     7788.44     9156.35    871.91 o 
  -9   7  16      552.19      488.02    384.79 o 
  -7   7  16     6245.02     7978.78    800.69 o 
  -5   7  16     1592.33      976.92    434.16 o 
  -3   7  16      259.13      503.48    466.42 o 
  -1   7  16    50133.79    46591.08   1519.07 o 
   1   7  16    16028.51    15753.00   1046.46 o 
   3   7  16    30264.15    28187.28   1456.61 o 
   5   7  16    92865.66    86210.44   2562.43 o 
   7   7  16      869.04     1333.18    569.84 o 
   9   7  16     7868.30     8789.62   1293.74 o 
  11   7  16     2088.02     2248.99    904.47 o 
  13   7  16      124.19      895.06    945.22 o 
 -18   8  16     5456.09     4899.42   1086.91 o 
 -16   8  16      370.30      411.57    707.60 o 
 -14   8  16    12302.95    15656.28   1197.19 o 
 -12   8  16    32987.02    36986.43   1974.58 o 
 -10   8  16     2947.68     2760.34    692.58 o 
  -6   8  16      116.76     1176.79    481.26 o 
  -4   8  16    44358.81    40638.15   1456.61 o 
  -2   8  16     3749.72     3863.52    604.70 o 
   0   8  16     6479.10     5751.16    686.88 o 
   2   8  16     2260.68     1846.60    523.11 o 
   4   8  16    18702.35    20148.28   1265.33 o 
   6   8  16    43120.16    38972.52   1534.06 o 
   8   8  16     1796.09     1671.89    620.03 o 
  10   8  16       52.31     1719.81    804.79 o 
  12   8  16     1888.87     2154.31    818.91 o 
 -17   9  16    11652.86     8757.63   1219.31 o 
 -15   9  16      826.15     1661.28    751.70 o 
 -13   9  16     9080.35     7709.98   1036.77 o 
 -11   9  16     2674.25     1184.71    637.02 o 
  -9   9  16    30231.48    28949.71   1352.36 o 
  -7   9  16    24190.10    27449.62   1803.63 o 
  -5   9  16      519.95     1759.06    502.20 o 
  -3   9  16     1686.34     1676.04    504.33 o 
  -1   9  16    17610.46    18683.67   1187.02 o 
   1   9  16    12296.85    12018.61   1181.76 o 
   3   9  16    42965.38    42314.43   1580.91 o 
   5   9  16    23628.37    25411.59   1503.46 o 
   7   9  16      128.74      728.73    550.84 o 
   9   9  16       55.04      535.92    663.03 o 
  11   9  16       25.43     1268.06    732.64 o 
  13   9  16      309.77      612.49   1876.40 o 
 -18  10  16    15869.55    14634.94   1902.97 o 
 -16  10  16      415.35      499.93   2171.88 o 
 -14  10  16    16840.20    15511.93   1533.81 o 
 -12  10  16     2755.64     2073.04    718.97 o 
 -10  10  16     2658.97     2250.20    590.14 o 
  -8  10  16    54293.98    51913.30   1737.71 o 
  -6  10  16   134596.58   123334.13   2823.71 o 
  -4  10  16     3915.68     3137.53    647.22 o 
  -2  10  16     7954.79     6971.04    829.77 o 
   0  10  16      283.32      831.65    488.60 o 
   2  10  16     3709.12     3078.31    676.30 o 
   4  10  16       42.11     1303.69    530.57 o 
   6  10  16     4210.53     4712.91   1103.03 o 
   8  10  16     1610.94        5.29    594.13 o 
  10  10  16      592.65      660.90    698.95 o 
  12  10  16    11021.28     9786.25   1294.26 o 
 -17  11  16      729.60     -238.16   1009.32 o 
 -15  11  16      652.40      125.40    953.27 o 
 -13  11  16    20039.17    20301.86   1647.73 o 
 -11  11  16    15093.24    14600.24   1423.23 o 
  -9  11  16     3620.75     3712.09    707.42 o 
  -7  11  16     6598.27     6954.30    843.09 o 
  -5  11  16    18535.35    18123.86   1260.38 o 
  -3  11  16     8552.21    10629.95    986.45 o 
  -1  11  16     5975.04     4294.61    723.95 o 
   1  11  16     3060.62     2293.23    625.03 o 
   3  11  16     4356.08     4196.06   1236.82 o 
   5  11  16    41438.44    38710.46   1875.51 o 
   7  11  16    15512.71    20988.43   1458.30 o 
   9  11  16     2787.13     2513.97    805.28 o 
  11  11  16        2.22     1410.77    870.93 o 
 -16  12  16      182.80     -882.81    956.32 o 
 -14  12  16      238.91      222.38    712.32 o 
 -12  12  16    10156.57    11799.64   1665.10 o 
 -10  12  16     6940.01     7045.27   1335.92 o 
  -8  12  16     2437.08     2584.31    652.26 o 
  -6  12  16      607.51     1720.84    575.52 o 
  -4  12  16     2746.41     1394.22    582.23 o 
  -2  12  16       15.64      152.70    518.36 o 
   0  12  16     9203.24    10993.18   1066.56 o 
   2  12  16     3516.32     3372.67    973.26 o 
   4  12  16     1710.82     1896.61    678.44 o 
   6  12  16    10214.92    13326.00   1194.18 o 
   8  12  16     8593.80     9158.64   1241.37 o 
  10  12  16     2304.06     2077.40    905.34 o 
 -15  13  16      164.46      801.80    772.99 o 
 -13  13  16     4891.59     4602.70    986.79 o 
 -11  13  16     1158.39     2051.98    990.79 o 
  -9  13  16     3938.54     4136.76    768.82 o 
  -7  13  16     2523.18     3097.00    721.28 o 
  -5  13  16     1364.44     1923.83    631.27 o 
  -3  13  16     3335.93     2025.52    669.93 o 
  -1  13  16    23635.20    23909.80   1786.86 o 
   1  13  16    44756.77    41946.05   1721.92 o 
   3  13  16    17688.05    16252.51   1441.30 o 
   5  13  16    15291.83    13161.99   1197.54 o 
   7  13  16     1779.94     2113.50    727.57 o 
   9  13  16    14543.90    12293.60   1440.74 o 
 -12  14  16      110.13     1825.14    868.81 o 
 -10  14  16       43.23      217.87    690.34 o 
  -8  14  16     5802.86     6105.94    873.07 o 
  -6  14  16      244.47      345.95    592.64 o 
  -4  14  16    24300.42    28220.91   1891.47 o 
  -2  14  16     3340.44     4129.82    814.82 o 
   0  14  16      681.33     2031.65    947.01 o 
   2  14  16      910.88     1864.54    697.89 o 
   4  14  16    17511.79    14531.40   1292.86 o 
   6  14  16     1757.68     1633.40    741.95 o 
 -11  15  16      804.05     1068.64    800.91 o 
  -9  15  16     5186.17     5175.22   1054.83 o 
  -7  15  16     1789.73     1728.82    888.69 o 
  -5  15  16     8061.01    10070.79   1110.33 o 
  -3  15  16     3603.73     4680.54    873.89 o 
  -1  15  16     4387.79     2101.03    955.40 o 
   1  15  16       67.52     -567.92    567.92 o 
   3  15  16     3251.87     2509.19    805.94 o 
   5  15  16       58.20     -193.58    711.88 o 
  -8  16  16     2700.63     3381.49    824.53 o 
  -6  16  16     1654.46     1455.69    731.07 o 
  -4  16  16      796.00     1513.70    808.13 o 
  -2  16  16     1183.51     1889.44    760.15 o 
   0  16  16      476.28      484.18    723.67 o 
   2  16  16    12078.23    10317.02   1188.83 o 
  -3  17  16       42.42       33.04    758.92 o 
 -21   1  17    28620.51    27670.26   1701.20 o 
 -19   1  17      826.00     2141.61    667.68 o 
 -17   1  17     4341.74     6459.57    830.67 o 
 -15   1  17    40401.02    40509.65   2279.32 o 
 -13   1  17     6072.81     6315.97    743.79 o 
 -11   1  17      185.15     1383.44    401.70 o 
  -9   1  17    54804.47    58739.59   1439.95 o 
  -7   1  17      324.34      552.27    346.28 o 
  -5   1  17    69901.23    64286.59   1269.59 o 
  -3   1  17   121014.20   117623.70   1833.65 o 
  -1   1  17    36093.31    35749.36    892.64 o 
   1   1  17      515.23      506.31    296.89 o 
   3   1  17    75551.38    73469.04   1420.27 o 
   5   1  17       28.12     -169.44    332.39 o 
   7   1  17    56930.14    57536.77   1763.16 o 
   9   1  17    67868.99    62703.51   2930.71 o 
  11   1  17    16258.25    13380.76   1485.54 o 
  13   1  17     4655.30     4563.16   1017.20 o 
  15   1  17     9036.62     8772.98   1416.93 o 
 -20   2  17     4275.56     4753.65    819.01 o 
 -18   2  17     9968.44    10149.91   1020.13 o 
 -16   2  17    16411.88    20648.72   1522.95 o 
 -14   2  17     2705.25     4154.54    672.51 o 
 -12   2  17     2430.63     2890.55    467.55 o 
 -10   2  17   110977.34   110973.31   1889.94 o 
  -8   2  17    35917.84    34895.52    970.06 o 
  -6   2  17    25599.66    24225.93    813.29 o 
  -4   2  17     1354.08     1587.71    339.60 o 
  -2   2  17     7373.64     8979.92    544.38 o 
   0   2  17      931.69      610.68    308.27 o 
   2   2  17    61727.71    59918.71   1427.90 o 
   4   2  17    15497.77    14257.15    943.10 o 
   6   2  17     2541.07     3184.31    568.56 o 
   8   2  17    18752.62    20069.69   1027.99 o 
  10   2  17     2654.39     3136.96    605.10 o 
  12   2  17     2994.88     3194.81    773.55 o 
  14   2  17      485.37      931.06    826.49 o 
 -21   3  17      194.39      299.58    907.54 o 
 -19   3  17       17.51      359.47    571.94 o 
 -17   3  17     8963.79    13031.07   1101.78 o 
 -15   3  17     4158.83     5233.96    723.36 o 
 -13   3  17     6026.39     7444.49    681.92 o 
 -11   3  17      180.07      675.84    348.77 o 
  -7   3  17    26600.69    24695.17    935.13 o 
  -5   3  17    39520.22    41811.50    984.61 o 
  -3   3  17    19439.27    19684.06    691.41 o 
  -1   3  17    22365.40    24097.87    914.15 o 
   1   3  17    41234.78    44396.87   1210.01 o 
   3   3  17    70928.30    70967.88   1793.53 o 
   5   3  17    11182.76    12909.97    961.33 o 
   7   3  17     6180.30     6577.20    671.87 o 
   9   3  17     2632.22     2850.27    528.06 o 
  11   3  17       29.08       96.88    526.80 o 
  13   3  17      455.30      196.31   1131.40 o 
  15   3  17      124.75     2020.49    933.72 o 
 -20   4  17     1957.64     1978.35    893.98 o 
 -18   4  17     2201.80     1633.20    762.09 o 
 -16   4  17      774.41     1209.83    684.12 o 
 -14   4  17        1.88     -134.83    557.81 o 
 -12   4  17    41502.63    38930.15   1388.38 o 
 -10   4  17     1512.06     2119.57    459.27 o 
  -8   4  17     1592.48     4006.09    537.98 o 
  -6   4  17       23.59      275.34    418.47 o 
  -4   4  17    81242.09    84374.91   2008.02 o 
  -2   4  17    10759.85    11882.07    791.21 o 
   0   4  17     9246.18     9478.70    669.59 o 
   2   4  17    92688.74    87405.71   1978.17 o 
   4   4  17    20098.84    19367.83    957.07 o 
   6   4  17     3029.58     3871.84    533.41 o 
   8   4  17     2728.67     2400.21    510.19 o 
  10   4  17    23632.83    26505.86   1406.39 o 
  12   4  17     7255.04     7116.80   1172.42 o 
  14   4  17    23840.00    23974.81   2163.62 o 
 -19   5  17     1394.54     1683.29    881.89 o 
 -17   5  17    17453.58    14761.46   1404.79 o 
 -15   5  17     6658.44     5446.21    912.72 o 
 -13   5  17     6445.17     4006.51    685.47 o 
 -11   5  17     6740.92     7233.51    677.73 o 
  -9   5  17     8142.94    10488.61   1032.36 o 
  -7   5  17     1237.09      464.23    392.43 o 
  -3   5  17     3852.34     4561.41    663.08 o 
  -1   5  17     5671.49     9135.64    843.34 o 
   1   5  17     9526.03     9422.76    930.34 o 
   3   5  17    56315.19    59865.66   1748.32 o 
   5   5  17    31843.10    34603.23   1352.17 o 
   7   5  17    30803.52    33886.22   1935.63 o 
   9   5  17     2982.67      633.36    545.81 o 
  11   5  17     6179.51     6561.44   1038.31 o 
  13   5  17     4333.66     3994.54   1187.01 o 
 -20   6  17     4357.48     4931.04   1045.36 o 
 -18   6  17     4601.26     4914.14    980.53 o 
 -16   6  17     1518.14     1941.08    777.17 o 
 -14   6  17      585.45      333.23    611.95 o 
 -12   6  17     9629.07    10037.20    904.48 o 
 -10   6  17     1960.25     2409.65    494.29 o 
  -8   6  17     4427.47     4146.62    625.13 o 
  -6   6  17     3897.71     5141.68    679.62 o 
  -4   6  17    37584.66    34729.35   1307.11 o 
  -2   6  17    20485.23    19631.92   1153.74 o 
   0   6  17    43248.86    40909.08   1415.69 o 
   2   6  17     1075.82     1541.64    484.07 o 
   4   6  17    15636.42    15120.31   1093.07 o 
   6   6  17     2680.48     2204.96    603.75 o 
   8   6  17     5740.44     5745.15    823.15 o 
  10   6  17     1545.14      534.69    639.41 o 
  12   6  17     1358.31      653.86   1463.49 o 
  14   6  17     1765.74     2666.14   1084.95 o 
 -19   7  17       19.44      813.85   1269.03 o 
 -17   7  17     3892.76     1009.31    956.96 o 
 -15   7  17       46.95     -558.24    558.24 o 
 -13   7  17    36440.50    38416.56   1638.36 o 
 -11   7  17      167.25     -429.00    429.00 o 
  -9   7  17    23168.94    22399.82   1540.08 o 
  -7   7  17     1530.18     3548.72    590.67 o 
  -5   7  17    13367.03    12929.34    977.36 o 
  -3   7  17      145.43      139.62    382.64 o 
  -1   7  17    32961.19    33555.48   1313.48 o 
   1   7  17       33.94      934.81    459.26 o 
   3   7  17     2253.60     1826.07    581.08 o 
   5   7  17    36533.76    38106.71   2616.50 o 
   7   7  17     1149.73     1632.37    626.97 o 
   9   7  17     7837.37     7884.95   1215.03 o 
  11   7  17     1229.83     2083.23    772.69 o 
  13   7  17       61.06     -905.89    905.89 o 
 -18   8  17     8955.64    10552.60   1471.75 o 
 -16   8  17     2583.20     3468.09    893.46 o 
 -14   8  17     1418.71     1470.53    620.66 o 
 -12   8  17        2.03     1251.92    646.88 o 
 -10   8  17     4492.81     3569.03    670.86 o 
  -8   8  17    34254.38    37130.71   1457.99 o 
  -6   8  17    15004.59    17105.07   1131.34 o 
  -4   8  17      640.60     1404.03    470.18 o 
  -2   8  17    10074.93    11492.82    952.57 o 
   0   8  17    33953.91    34954.17   1903.14 o 
   2   8  17     2200.53     2325.74    601.82 o 
   4   8  17    76593.10    73351.98   2232.66 o 
   6   8  17     9768.42     9956.64   1017.78 o 
   8   8  17     4154.17     5620.50    814.40 o 
  10   8  17      937.27     1054.01    754.40 o 
  12   8  17      158.82      452.71    725.03 o 
 -17   9  17     1305.72       21.41   1030.33 o 
 -15   9  17    21179.03    22948.54   5620.37 o 
 -13   9  17      860.08     1944.14    786.86 o 
 -11   9  17     1649.62     1785.86    716.00 o 
  -9   9  17    15189.40    14113.70   1116.70 o 
  -7   9  17   161872.52   156399.08   3279.40 o 
  -5   9  17    34731.87    32626.58   1343.83 o 
  -3   9  17     3333.11     2739.90    587.79 o 
  -1   9  17     8548.26     6728.64    783.71 o 
   1   9  17     6966.65     6197.92    791.91 o 
   3   9  17     2293.42     4137.15    720.02 o 
   5   9  17     9510.69    11552.34   1449.60 o 
   7   9  17      612.81      995.91    584.56 o 
   9   9  17       24.71     -561.79    561.79 o 
  11   9  17    26242.76    19715.99   1692.91 o 
 -16  10  17     4834.27     6494.37   1336.93 o 
 -14  10  17     2247.13     3389.07    911.32 o 
 -12  10  17    17683.97    18792.98   1562.32 o 
 -10  10  17      413.25      842.74    521.45 o 
  -8  10  17     2314.37     3871.47    990.03 o 
  -6  10  17     4539.86     7024.38    836.85 o 
  -4  10  17        4.81     -275.99    528.39 o 
  -2  10  17     8538.09    10063.51    971.85 o 
   0  10  17     1212.13      812.12    744.71 o 
   2  10  17     1420.60      886.61    574.84 o 
   4  10  17     1862.53     1806.24    601.44 o 
   6  10  17    12470.34    12166.91   1115.35 o 
   8  10  17     1192.87     1544.89    659.06 o 
  10  10  17     1528.12     2995.51    976.89 o 
 -15  11  17     1242.88     1722.52   1072.13 o 
 -13  11  17       15.03     1143.96    720.71 o 
 -11  11  17     1235.06     1746.16    758.26 o 
  -9  11  17     2327.82     1686.39    603.83 o 
  -7  11  17    29699.53    30467.87   1933.03 o 
  -5  11  17    19355.27    20999.50   1339.85 o 
  -3  11  17     1276.36     1092.17    517.93 o 
  -1  11  17     1443.29     1689.07    580.54 o 
   1  11  17      164.73      678.33    489.27 o 
   3  11  17      111.73      624.09    533.85 o 
   5  11  17    10307.03    11744.17   1291.12 o 
   7  11  17     8823.20    10390.51   1109.00 o 
   9  11  17     1649.65     3797.32   1052.03 o 
 -14  12  17       25.04       93.39    658.68 o 
 -12  12  17     8091.18     8861.31   1992.20 o 
 -10  12  17     1347.03     1168.63    728.24 o 
  -8  12  17     2597.18     2650.90    667.02 o 
  -6  12  17    16268.06    15197.09   1222.08 o 
  -4  12  17     3837.99     3286.01    804.73 o 
  -2  12  17    21285.00    18704.08   1975.68 o 
   0  12  17      241.84     1176.45    594.62 o 
   2  12  17      800.89     1193.65    645.92 o 
   4  12  17    19932.43    20690.44   1455.26 o 
   6  12  17    19630.50    25792.60   1625.94 o 
   8  12  17     3696.71     4034.42    997.09 o 
 -13  13  17     4184.84     5471.22   1037.44 o 
 -11  13  17      600.35     1257.86    776.75 o 
  -9  13  17    15039.85    13999.97   1230.78 o 
  -7  13  17    28837.66    25722.76   1566.69 o 
  -5  13  17      773.10     -226.85    497.67 o 
  -3  13  17      325.39     -345.48    554.18 o 
   1  13  17      821.75      701.14    711.90 o 
   3  13  17      283.74      260.56    850.05 o 
   5  13  17      459.00     1914.88    664.92 o 
   7  13  17    12055.67     9968.02   1140.23 o 
 -12  14  17      120.78     1649.40    877.92 o 
 -10  14  17       21.19     -316.50    743.07 o 
  -8  14  17      327.24      531.79    620.39 o 
  -6  14  17     1843.76     1402.37    685.76 o 
  -4  14  17     4923.52     4582.79    848.39 o 
  -2  14  17     5923.51     4438.34    866.86 o 
   0  14  17     8409.01     6943.27   1070.58 o 
   2  14  17        7.82      -82.15    538.69 o 
   4  14  17      829.74     1615.99    731.82 o 
   6  14  17      565.43      918.80    736.97 o 
 -11  15  17      465.35      422.11    816.93 o 
  -9  15  17      621.81     1435.36    818.49 o 
  -7  15  17     8808.53    10074.44   1130.72 o 
  -5  15  17       17.59      432.97    613.79 o 
  -3  15  17        8.14     -580.20    580.20 o 
  -1  15  17     1957.29     2418.44    974.72 o 
   1  15  17     1412.22     2042.63    762.33 o 
   3  15  17      217.95      514.53    817.61 o 
   5  15  17     7089.67     5995.17    987.87 o 
  -8  16  17     2734.04     2919.10   1077.15 o 
  -6  16  17      120.65      861.97    684.02 o 
  -4  16  17     1774.53      908.75    715.19 o 
  -2  16  17      159.32     1932.67    788.21 o 
   0  16  17     3619.45     3883.54    921.71 o 
   2  16  17     8505.56     6794.20   1041.08 o 
 -20   0  18       11.64     1241.23   1463.49 o 
 -18   0  18     6884.40    14549.54   5095.08 o 
 -16   0  18    19563.84    21750.77   1833.21 o 
 -14   0  18     6217.52     5970.64   1029.86 o 
 -12   0  18    13273.79    13757.94   1084.41 o 
 -10   0  18    47632.84    55803.41   1805.98 o 
  -8   0  18    10782.44    10937.81    956.50 o 
  -6   0  18   106617.42   107851.83   2549.93 o 
  -4   0  18   593589.31   616671.06  11511.78 o 
  -2   0  18    19836.47    22358.06   1410.23 o 
   0   0  18   110821.87   103202.16   2437.84 o 
   2   0  18     4264.32     6032.37    718.91 o 
   4   0  18     5104.60     4445.31    699.67 o 
   6   0  18    58398.26    56850.00   2415.88 o 
   8   0  18   250428.95   232252.34   8533.47 o 
  10   0  18     7864.83    10270.86   1357.43 o 
  12   0  18      727.29      593.48   1068.26 o 
  14   0  18    36681.80    38182.17   3293.18 o 
 -21   1  18     2095.56     1267.89    733.54 o 
 -19   1  18     1720.23     2268.62    668.69 o 
 -17   1  18    18163.92    17326.09   1226.80 o 
 -15   1  18     7288.51     9113.92    887.80 o 
 -13   1  18      191.13     -117.04    425.14 o 
 -11   1  18    12710.19    13074.76    803.00 o 
  -9   1  18    38332.39    37657.81   1034.56 o 
  -7   1  18      890.29      470.51    359.64 o 
  -5   1  18    39956.98    37771.38   1423.25 o 
  -3   1  18    12523.25    15861.87    805.02 o 
  -1   1  18     9487.27    10110.50    600.10 o 
   1   1  18     4433.30     4873.25    481.15 o 
   3   1  18      186.65      164.60    468.26 o 
   5   1  18     2494.86     2759.18    487.59 o 
   7   1  18    24614.21    29291.28   1293.42 o 
   9   1  18    17327.37    15316.92   1269.35 o 
  11   1  18     3001.56     4685.19   1011.28 o 
  13   1  18     9234.17    10545.10   1413.56 o 
 -20   2  18       40.63       88.75    656.47 o 
 -18   2  18        2.39      -99.59    521.92 o 
 -16   2  18    26756.93    29910.50   1895.08 o 
 -14   2  18     3761.57     4048.38    662.84 o 
 -12   2  18     6090.32     6341.82    583.40 o 
 -10   2  18    29839.93    34114.82   1120.13 o 
  -8   2  18      743.34      -24.29    324.46 o 
  -6   2  18    31817.11    28020.35    862.60 o 
  -4   2  18    15313.91    17650.66    853.13 o 
  -2   2  18      273.23      128.50    301.19 o 
   0   2  18     7716.90     7155.28    626.13 o 
   2   2  18    72363.70    71598.70   2902.78 o 
   4   2  18     8046.11     9911.59    733.11 o 
   6   2  18      447.20       67.99    447.49 o 
   8   2  18    33140.44    33978.62   1382.56 o 
  10   2  18     1423.85     2493.43    682.29 o 
  12   2  18     1914.52     2520.39   1116.25 o 
  14   2  18     8255.62     7155.59   1324.59 o 
 -21   3  18     7959.80     8785.15   1656.38 o 
 -19   3  18     1138.97     2410.09    820.29 o 
 -17   3  18      366.09     2022.02    736.86 o 
 -15   3  18     1141.96     2159.56    619.31 o 
 -13   3  18    25563.55    25672.04   1106.24 o 
 -11   3  18    10238.78     9565.81    662.08 o 
  -9   3  18     3827.17     5316.17    519.80 o 
  -7   3  18    11288.60    13699.43   1125.76 o 
  -5   3  18    18315.44    20453.79    826.73 o 
  -3   3  18     2503.68     3135.75    469.21 o 
  -1   3  18     4886.71     5480.12    563.76 o 
   1   3  18     2227.83     3773.38    531.96 o 
   3   3  18    20107.42    19516.39    967.38 o 
   5   3  18     4251.12     3361.14    620.23 o 
   7   3  18     8190.24     7284.86    689.53 o 
   9   3  18        0.15     1208.09    445.08 o 
  11   3  18    13817.77    14034.85   1193.51 o 
  13   3  18     2371.61     3820.99   1424.35 o 
 -20   4  18      403.44     -362.03    768.48 o 
 -18   4  18      241.29      857.06    926.73 o 
 -16   4  18     1821.76      311.01    654.83 o 
 -14   4  18     8679.98     8378.14   1026.00 o 
 -12   4  18     1315.07     2380.53    626.88 o 
 -10   4  18      233.87      663.85    392.71 o 
  -8   4  18     1064.84     2975.41    493.95 o 
  -6   4  18    44633.14    44090.70   1202.84 o 
  -4   4  18    55503.26    51572.07   1585.00 o 
  -2   4  18    12563.27    12415.92   1095.27 o 
   0   4  18     1593.18     1850.78    533.32 o 
   2   4  18     3873.91     5151.34    787.63 o 
   4   4  18    17258.97    18929.76    974.64 o 
   6   4  18    68543.25    71570.91   2284.18 o 
   8   4  18    16856.71    18106.74   1023.19 o 
  10   4  18      265.59      658.13    515.45 o 
  12   4  18      624.09      562.07    631.69 o 
  14   4  18      774.69     2651.78   1161.70 o 
 -19   5  18      120.41      578.19    786.89 o 
 -17   5  18     4611.31     6887.33   1094.06 o 
 -15   5  18     6471.72     6979.73   1018.61 o 
 -13   5  18      299.24     -454.69    454.69 o 
 -11   5  18     2055.45     1197.84    454.56 o 
  -9   5  18     2936.60     3868.09    526.24 o 
  -7   5  18      524.96     -400.33    400.33 o 
  -5   5  18     8886.35     9131.27    852.84 o 
  -3   5  18     8526.34     9696.82    876.64 o 
  -1   5  18    71502.86    64244.52   2668.62 o 
   1   5  18     3347.16     1920.63    526.02 o 
   3   5  18    16250.09    15786.79   1097.68 o 
   5   5  18     3023.34     3215.54    982.01 o 
   7   5  18     1780.38     3025.05    914.81 o 
   9   5  18     4035.23     2697.50    696.50 o 
  11   5  18     2017.36      702.12    698.59 o 
  13   5  18     5059.34     5308.41   1283.68 o 
 -20   6  18      478.35      900.45    888.79 o 
 -18   6  18     2634.15     2672.58   1125.78 o 
 -16   6  18     6743.98     4833.72    921.52 o 
 -14   6  18     2101.33     2436.83    642.73 o 
 -12   6  18     7938.47     7832.31    865.29 o 
 -10   6  18    31370.04    29834.03   1349.44 o 
  -8   6  18     1159.41      857.83    472.53 o 
  -6   6  18      282.20     1421.39    511.95 o 
  -4   6  18      334.69      894.27    466.61 o 
  -2   6  18     8408.00     9149.32    872.10 o 
   0   6  18     1894.62      671.87    599.29 o 
   2   6  18    18093.15    17103.31   1125.63 o 
   4   6  18      312.20      -34.64    470.30 o 
   6   6  18        0.74      208.59    503.90 o 
   8   6  18    26963.65    26349.77   1495.23 o 
  10   6  18    10203.32    12691.50   1478.88 o 
  12   6  18        3.99      319.46    888.35 o 
 -19   7  18      234.13      180.84   1031.30 o 
 -17   7  18      817.14     2285.50    844.58 o 
 -15   7  18     1634.54     3034.58   1246.82 o 
 -13   7  18     7343.05     8413.66    908.07 o 
 -11   7  18     6343.16     5011.58   1095.37 o 
  -9   7  18     7941.35     9014.49    880.36 o 
  -7   7  18    11361.92    12723.23   1084.80 o 
  -5   7  18     1621.28     2247.98    599.26 o 
  -3   7  18    11644.30    14451.18   1029.25 o 
  -1   7  18     1531.50     1623.99    512.27 o 
   1   7  18     2842.37     2687.00    606.02 o 
   3   7  18     7291.32     7297.48    868.30 o 
   5   7  18     3248.81     5248.17    771.18 o 
   7   7  18     4667.38     4958.82    795.06 o 
   9   7  18     1273.36     1182.17    700.70 o 
  11   7  18     1290.05     1931.71    823.83 o 
  13   7  18     2090.59     1363.92   1066.60 o 
 -18   8  18     6119.97     4755.57   1093.50 o 
 -16   8  18     6022.32     4874.96   1285.34 o 
 -14   8  18     4222.00     3490.92    859.85 o 
 -12   8  18    17137.85    17012.67   1959.86 o 
 -10   8  18     9899.41    10146.37    972.00 o 
  -8   8  18     9180.89     9734.71    929.80 o 
  -6   8  18    23426.71    23204.30   1302.63 o 
  -4   8  18     2257.76     1990.51    538.24 o 
  -2   8  18     5247.02     3948.88    663.76 o 
   0   8  18    15359.07    12895.56   1038.01 o 
   2   8  18     1042.95     1321.60    873.75 o 
   4   8  18    36189.66    35693.91   1536.84 o 
   6   8  18    25232.89    27182.10   1528.97 o 
   8   8  18    12646.57    12555.81   1146.55 o 
  10   8  18      428.02     1326.89    783.38 o 
  12   8  18     4744.43     4691.41   1007.01 o 
 -17   9  18     3868.99     3742.05   1345.94 o 
 -15   9  18      260.77     2978.90   1191.11 o 
 -13   9  18      104.83      359.85    654.29 o 
 -11   9  18     4513.12     4844.17    890.43 o 
  -9   9  18    20366.59    18094.09   1235.02 o 
  -7   9  18    11822.70    14473.59   1321.45 o 
  -5   9  18    10863.78    11375.07   1003.01 o 
  -3   9  18    22585.79    21593.27   1311.31 o 
  -1   9  18    64295.22    59961.64   1890.20 o 
   1   9  18    20077.26    18152.66   1237.23 o 
   3   9  18    38014.29    35459.80   1498.94 o 
   5   9  18    26025.54    29309.30   1618.47 o 
   7   9  18       59.60      456.55    547.62 o 
   9   9  18     1258.71      382.61    693.53 o 
  11   9  18      166.44     1173.66    780.02 o 
 -16  10  18     5229.24     7926.85   1474.31 o 
 -14  10  18    10200.28    11201.75   1302.91 o 
 -12  10  18       10.87     -627.00    627.00 o 
 -10  10  18        7.99     -369.08    487.36 o 
  -8  10  18    47490.59    48432.69   1809.39 o 
  -6  10  18    83561.40    79919.43   2247.25 o 
  -4  10  18     2595.41     1674.18    577.07 o 
  -2  10  18    12449.20    11590.72   1040.38 o 
   0  10  18     9533.41    10204.20   1004.10 o 
   2  10  18     8064.49     9149.31    988.07 o 
   4  10  18      211.57     -166.32    531.46 o 
   6  10  18     5994.19     7829.20   1657.91 o 
   8  10  18      658.31      933.82    729.50 o 
  10  10  18    32962.82    25832.87   1935.22 o 
 -15  11  18     4798.23     5236.31   1377.46 o 
 -13  11  18       48.06      439.41    769.67 o 
 -11  11  18     5828.38     7009.81   1069.97 o 
  -9  11  18     3879.12     3745.36    752.04 o 
  -7  11  18    17095.36    16393.07   2169.60 o 
  -5  11  18     8486.99     7158.85    872.61 o 
  -3  11  18    31260.31    33504.00   1543.47 o 
  -1  11  18    17985.63    18678.37   1336.09 o 
   1  11  18     1613.41      883.41    565.52 o 
   3  11  18     1807.68      884.08    579.80 o 
   5  11  18     5796.66    10059.29   1405.57 o 
   7  11  18     2090.52     3445.13    780.59 o 
   9  11  18     6467.66     6550.22   1068.68 o 
 -14  12  18     8669.36    10475.99   1322.65 o 
 -12  12  18     3755.29     4893.44   1021.01 o 
 -10  12  18     3391.56     1901.72    764.63 o 
  -8  12  18     8553.57     6800.45    909.31 o 
  -6  12  18      300.99     -480.52    480.52 o 
  -4  12  18      134.03     1223.86    560.74 o 
  -2  12  18     1722.32     1903.07    646.15 o 
   0  12  18     1172.41      108.89    658.68 o 
   2  12  18       41.24      -86.52    551.45 o 
   4  12  18     3550.82     3830.36    871.19 o 
   6  12  18    16715.20    19445.48   1608.73 o 
   8  12  18     2636.15     2114.22    871.87 o 
 -13  13  18     3606.89     3726.84   1544.85 o 
 -11  13  18     1176.54     1510.00   1514.37 o 
  -9  13  18       42.99     1304.19    626.12 o 
  -7  13  18      115.92     1533.89    676.54 o 
  -5  13  18        8.20     -526.30    526.30 o 
  -3  13  18      526.08     1485.59    660.27 o 
  -1  13  18      674.11      325.17    567.86 o 
   1  13  18       45.64     -108.80    516.93 o 
   3  13  18      499.84      737.17    625.81 o 
   5  13  18      740.29      338.21    593.74 o 
   7  13  18     2102.81     2184.02    856.30 o 
 -12  14  18        0.67      688.59    764.45 o 
 -10  14  18        9.07     -380.80    681.44 o 
  -8  14  18     2352.53     1154.69    665.86 o 
  -6  14  18     2754.98     2633.95    718.50 o 
  -4  14  18      337.12     -277.53    570.54 o 
  -2  14  18     2421.40     1492.82    656.65 o 
   0  14  18     9957.50    11641.25   1735.10 o 
   2  14  18     1829.86     1962.04    661.46 o 
   4  14  18     1301.21     1577.45    722.60 o 
   6  14  18      652.11     1588.70    782.69 o 
  -9  15  18     1581.77      516.75    777.99 o 
  -5  15  18     4310.05     1796.52    725.53 o 
  -3  15  18      209.28      996.44    705.30 o 
  -1  15  18     1587.77     1885.63    777.33 o 
   1  15  18     2334.70     2125.24    831.26 o 
   3  15  18      193.29     -120.58    690.52 o 
  -6  16  18    12865.94    12912.90   1381.79 o 
  -4  16  18     7858.37     7248.00   1051.64 o 
  -2  16  18     4417.78     3487.19    888.60 o 
   0  16  18      429.54     1697.41    780.65 o 
 -21   1  19     3552.80     3268.08    831.00 o 
 -19   1  19     5305.50     8948.99   1017.73 o 
 -17   1  19     7801.01     6404.06    840.54 o 
 -15   1  19    15720.56    14969.53   1248.50 o 
 -13   1  19    18679.57    20556.34   1159.61 o 
 -11   1  19     4752.20     3975.83    499.18 o 
  -9   1  19      442.54     1002.54    380.78 o 
  -7   1  19      325.01        6.26    352.42 o 
  -5   1  19   222591.64   224065.05   3024.75 o 
  -3   1  19   220499.61   216759.30   2932.63 o 
  -1   1  19    22622.35    21136.25    795.93 o 
   1   1  19        1.74      957.29    409.38 o 
   3   1  19     1618.70     2300.34    475.64 o 
   5   1  19    17779.27    16041.25    938.06 o 
   7   1  19    37189.72    37298.50   1447.87 o 
   9   1  19    14220.87    16281.27   1356.53 o 
  11   1  19     5442.41     5717.60   1495.06 o 
  13   1  19    16312.01    19150.43   2714.85 o 
 -20   2  19       10.67      -66.85    628.06 o 
 -18   2  19    14142.28    12725.84   1116.10 o 
 -16   2  19    27183.07    26404.72   1596.32 o 
 -14   2  19     1808.87     2568.04    599.95 o 
 -12   2  19     1505.87     1986.95    442.26 o 
 -10   2  19      146.71      798.57    395.44 o 
  -8   2  19      391.80      462.44    346.54 o 
  -6   2  19    11060.54    11222.90    662.68 o 
  -4   2  19    40087.07    37389.72    996.30 o 
  -2   2  19    61073.99    60164.89   1499.23 o 
   0   2  19    92858.75    91445.12   1866.09 o 
   2   2  19   103757.13   105118.29   2074.74 o 
   4   2  19     8398.31     9065.72    752.04 o 
   6   2  19    26980.80    26193.35   1384.28 o 
   8   2  19    11858.16    13241.64   1031.73 o 
  10   2  19     3277.38     2866.67    726.25 o 
  12   2  19    13974.67    13056.54   2192.08 o 
  14   2  19     9308.55     7525.82   1750.13 o 
 -19   3  19      200.14      753.38    786.52 o 
 -17   3  19      158.64      918.18    818.34 o 
 -15   3  19     1479.58      685.70    577.63 o 
 -13   3  19     9301.67     9823.26    920.94 o 
 -11   3  19     7753.45     8909.46    751.18 o 
  -9   3  19    15168.39    16064.43    782.17 o 
  -7   3  19    35958.36    35264.76    979.12 o 
  -5   3  19    32866.14    34271.13   1283.34 o 
  -3   3  19     8929.09     8087.83    662.70 o 
  -1   3  19     3090.47     3909.44    541.85 o 
   1   3  19    61044.32    63190.79   1533.61 o 
   3   3  19     3072.76     2461.45    670.67 o 
   5   3  19    43042.93    44918.57   1357.92 o 
   7   3  19        2.92       78.59    483.85 o 
   9   3  19     1684.87     3562.88    573.48 o 
  11   3  19     2843.55     3923.07    989.97 o 
  13   3  19      461.90     1193.42   1306.92 o 
 -20   4  19     4496.84     3768.74   1176.04 o 
 -18   4  19     6292.61     9054.08   1458.34 o 
 -16   4  19       42.97      -80.43    624.46 o 
 -14   4  19     2332.62     3622.93    794.92 o 
 -12   4  19    26589.54    27752.42   1375.72 o 
 -10   4  19    27482.04    28153.71   1091.24 o 
  -8   4  19     5526.32     5396.24    567.93 o 
  -6   4  19     6862.36     8237.40    832.36 o 
  -4   4  19     5338.54     5417.82    717.82 o 
  -2   4  19    24019.09    23307.31   1389.17 o 
   0   4  19     7025.90     7933.73    805.26 o 
   2   4  19       40.61     -486.42    486.42 o 
   4   4  19       13.27     1218.14    555.89 o 
   6   4  19      855.81      908.12    496.97 o 
   8   4  19     8367.35     8220.36    877.86 o 
  10   4  19     5260.19     4201.00    928.31 o 
  12   4  19      223.80      250.78    784.92 o 
 -19   5  19       68.51      803.99   1021.45 o 
 -17   5  19     8468.43     9310.33   1194.13 o 
 -15   5  19     9851.68     8563.31   1274.32 o 
 -13   5  19     4544.23     4319.67    725.82 o 
 -11   5  19    10049.72     9203.39    797.43 o 
  -9   5  19     7503.44     8101.42    846.14 o 
  -7   5  19     1581.77     1844.52    504.95 o 
  -5   5  19    17492.00    17940.97   1127.12 o 
  -3   5  19    33577.77    28996.92   1439.11 o 
  -1   5  19     2721.39     3920.36    631.02 o 
   1   5  19     8567.26     8826.88    922.59 o 
   3   5  19    18278.90    17190.22   1152.71 o 
   5   5  19      170.09     -165.64    795.07 o 
   7   5  19     2586.96     1803.35    614.35 o 
   9   5  19     3903.56     3757.40    730.74 o 
  11   5  19       11.18     -589.50    589.50 o 
  13   5  19        3.41       21.31    924.77 o 
 -18   6  19      949.11      742.99    769.16 o 
 -16   6  19     1651.75     1863.78    781.89 o 
 -14   6  19     3875.90     3522.90    719.94 o 
 -12   6  19    14732.08    16299.07   1826.80 o 
 -10   6  19     6665.40     7491.34   1736.19 o 
  -8   6  19     5997.45     5538.10    908.01 o 
  -6   6  19    17820.71    14226.32   1765.50 o 
  -4   6  19       64.48      842.13    502.67 o 
  -2   6  19     2040.16     2661.54    785.45 o 
   0   6  19    10867.95    11028.99    957.48 o 
   2   6  19     4798.95     5024.22    701.46 o 
   4   6  19     3714.90     3055.16    647.76 o 
   6   6  19      696.30     1795.45    692.54 o 
   8   6  19     1023.21      916.60    585.27 o 
  10   6  19      398.40     1155.74    706.86 o 
  12   6  19     9605.55     8333.58   1474.24 o 
 -19   7  19     1465.85     1950.11    975.48 o 
 -17   7  19      612.97     1454.80    836.89 o 
 -15   7  19     6477.98     6028.83   1239.00 o 
 -13   7  19    64983.25    65574.84   3038.36 o 
 -11   7  19      400.95      875.97    560.42 o 
  -9   7  19    18223.23    18902.39   1227.75 o 
  -7   7  19     4537.48     4885.41    705.76 o 
  -5   7  19     7160.07     6383.20    769.26 o 
  -3   7  19    10806.99    11644.36    984.20 o 
  -1   7  19     1412.75     2106.79    563.73 o 
   3   7  19    21552.33    22519.81   1349.39 o 
   5   7  19   106716.88   104239.17   3026.58 o 
   7   7  19      215.31      -88.36    649.93 o 
   9   7  19    14593.21    13184.59   1806.41 o 
  11   7  19       57.58      668.60    762.93 o 
 -18   8  19     2026.92     1569.40   1029.29 o 
 -16   8  19     1839.12     5325.01   3190.90 o 
 -14   8  19     3101.44     2367.98    805.76 o 
 -12   8  19    11930.97    11283.65   1239.64 o 
 -10   8  19      360.32     1374.12    557.49 o 
  -8   8  19    32311.41    31576.90   1398.28 o 
  -6   8  19      768.12      160.56    482.07 o 
  -4   8  19    20281.24    21514.28   1306.37 o 
  -2   8  19    86547.91    89021.48   3382.05 o 
   0   8  19   107978.25   100324.40   2535.57 o 
   2   8  19        8.05      162.28    518.80 o 
   4   8  19    19116.22    19075.58   1314.27 o 
   6   8  19      720.60      285.34    559.49 o 
   8   8  19      131.27      605.63    618.55 o 
  10   8  19      348.24     2348.60    860.32 o 
 -17   9  19      754.31     -607.03   1484.96 o 
 -15   9  19     8304.22     9647.85   4226.33 o 
 -13   9  19     2068.67     1916.77    772.19 o 
 -11   9  19      696.96     -411.34    609.16 o 
  -9   9  19      627.67      398.43    484.22 o 
  -7   9  19    55807.59    58899.60   1898.65 o 
  -5   9  19      230.81      707.91    530.10 o 
  -3   9  19        1.53     -214.91    446.26 o 
  -1   9  19    43770.78    46360.81   1766.45 o 
   1   9  19       89.57      673.53    535.42 o 
   3   9  19     3920.53     4092.07    752.74 o 
   5   9  19    11325.79    11306.52   1112.09 o 
   7   9  19      263.85      680.44    615.67 o 
   9   9  19     2025.48     3306.80    946.82 o 
  11   9  19    47699.04    52349.00   2394.43 o 
 -16  10  19       67.35     -976.81    976.81 o 
 -14  10  19      353.88      309.29    727.52 o 
 -12  10  19     2660.34      884.49    727.80 o 
 -10  10  19      123.43       46.89    499.80 o 
  -8  10  19     4084.12     6516.66    829.77 o 
  -6  10  19     1146.73     1992.11    594.04 o 
  -4  10  19        2.15      131.91    470.68 o 
  -2  10  19     3089.09     4223.03    716.13 o 
   0  10  19     4838.26     2905.27    673.89 o 
   2  10  19     1880.53     1706.02    631.45 o 
   4  10  19        4.09        3.63    557.02 o 
   6  10  19     3641.59     4708.34    852.88 o 
   8  10  19      145.09      -82.79    684.63 o 
  10  10  19     3034.56     8146.09   2823.05 o 
 -15  11  19      512.76     1081.16   1075.86 o 
 -13  11  19      899.35     1923.99    785.13 o 
 -11  11  19      526.92     1384.98    764.20 o 
  -9  11  19      122.93       76.36    488.51 o 
  -7  11  19     7141.94     9479.15    988.95 o 
  -5  11  19     2038.47     1678.50    597.18 o 
  -3  11  19     8381.44     9260.41    970.74 o 
  -1  11  19    27601.21    27572.93   1978.23 o 
   1  11  19      884.18      240.59    512.82 o 
   3  11  19     8219.35     6353.02    902.97 o 
   5  11  19      996.39     1990.70    698.02 o 
   7  11  19       63.29     -101.03    605.52 o 
   9  11  19     5986.83     3870.31   1032.04 o 
 -14  12  19    12076.10    12710.58   1407.01 o 
 -12  12  19     5495.18     5959.50   1180.26 o 
 -10  12  19       10.52      721.06    712.80 o 
  -8  12  19        7.25      939.72    811.05 o 
  -6  12  19      395.57     -221.73    523.14 o 
  -4  12  19     5165.09     5720.75   1131.28 o 
  -2  12  19    30070.09    27402.44   1722.74 o 
   0  12  19     4972.76     3821.29    765.52 o 
   2  12  19       96.87     -512.12    512.12 o 
   4  12  19      243.52     1862.68    700.68 o 
   6  12  19      388.00      581.60    648.03 o 
   8  12  19      766.84     -189.39    734.91 o 
 -13  13  19     1920.66     3897.21   1126.32 o 
 -11  13  19     1986.99     2154.71    847.66 o 
  -9  13  19     2760.85     2442.28    704.18 o 
  -7  13  19      934.55      963.68    647.78 o 
  -5  13  19      147.15      586.70    574.43 o 
  -3  13  19     3297.97     1792.47    824.54 o 
  -1  13  19      629.74     1115.53    614.76 o 
   1  13  19     2786.16     2497.60    684.05 o 
   3  13  19      629.93      617.43    610.31 o 
   5  13  19     2207.76     2227.46    797.18 o 
 -10  14  19     1599.50     1671.99    891.95 o 
  -8  14  19      685.63      434.30    626.27 o 
  -6  14  19     1283.82     -236.52    580.16 o 
  -4  14  19      163.41     -561.98    561.98 o 
  -2  14  19      419.48     1421.61    667.69 o 
   0  14  19      802.54     1364.05    667.82 o 
   2  14  19     2834.15     2872.88    750.52 o 
   4  14  19      665.34      227.25    746.53 o 
  -9  15  19     5135.39     4987.13   1097.49 o 
  -7  15  19      208.67     1168.94    740.39 o 
  -5  15  19      427.87     1001.20    650.30 o 
  -3  15  19       25.23     -334.88    608.44 o 
  -1  15  19     2001.35     1771.40    791.43 o 
   1  15  19      281.39     1313.08    734.12 o 
 -20   0  20     4108.81     3699.53   1104.73 o 
 -18   0  20     1238.04     1528.82    965.05 o 
 -16   0  20    45180.72    40603.35   5255.45 o 
 -14   0  20       68.03      548.02    866.23 o 
 -12   0  20   112719.04   114380.85   4515.23 o 
 -10   0  20     6458.71     4777.21    765.05 o 
  -8   0  20     2747.85     2342.57   1103.95 o 
  -6   0  20    15103.60    16570.97   1129.05 o 
  -4   0  20   186197.06   189267.97   7058.23 o 
  -2   0  20      822.61      897.59    540.05 o 
   0   0  20    60018.06    52998.15   2040.71 o 
   4   0  20    39422.51    35581.05   2390.33 o 
   6   0  20     1860.16     3383.61    979.05 o 
   8   0  20    15689.81    15105.66   1606.11 o 
  10   0  20     4350.53     2320.88   1366.26 o 
 -19   1  20     4985.71     5319.24   1080.79 o 
 -17   1  20    15474.83    14898.34   1190.29 o 
 -15   1  20     5219.43     5921.48   1507.61 o 
 -13   1  20      126.28     1124.84    455.31 o 
 -11   1  20    11136.27    11232.19    763.53 o 
  -9   1  20     2986.26     3468.45    490.11 o 
  -7   1  20      320.24      369.61    360.48 o 
  -5   1  20     2355.99     2775.55    439.12 o 
  -3   1  20     4155.09     4768.34    498.19 o 
  -1   1  20    17929.74    19328.61    941.84 o 
   1   1  20   100710.16   101038.09   2029.99 o 
   3   1  20    16255.27    16642.21    925.67 o 
   5   1  20    12033.31    12193.32   1011.35 o 
   7   1  20     3135.06     4953.15    737.03 o 
   9   1  20       76.73     -167.75    638.36 o 
  11   1  20     6022.31     8202.64   1949.64 o 
  13   1  20    10645.76     9000.68   2000.15 o 
 -20   2  20       47.17     -720.15    761.28 o 
 -18   2  20     2122.70      989.82    769.70 o 
 -16   2  20    14272.02    16533.12   1324.06 o 
 -14   2  20      897.90     1347.20    522.29 o 
 -12   2  20      614.51     2054.79    462.42 o 
 -10   2  20     9298.24     9748.84    753.84 o 
  -8   2  20    34747.00    30944.38    969.01 o 
  -6   2  20    24479.79    24893.48    893.37 o 
  -4   2  20     9065.64    11578.60    769.42 o 
  -2   2  20      555.79      839.20    392.24 o 
   0   2  20    14375.38    19072.20    972.65 o 
   2   2  20    66544.56    69993.90   1655.33 o 
   4   2  20    16194.55    17463.56    990.32 o 
   6   2  20      233.44      704.71    571.75 o 
   8   2  20    15776.23    15376.11   1346.91 o 
  10   2  20     3980.98     4551.49   1103.62 o 
  12   2  20      833.57     2948.94    943.39 o 
 -19   3  20     4694.71     6932.79   1128.81 o 
 -17   3  20     3386.29     2195.29    915.89 o 
 -15   3  20    19562.86    18020.24   1425.96 o 
 -13   3  20    29187.36    33059.20   1363.98 o 
 -11   3  20   108042.42   105260.14   2358.04 o 
  -9   3  20    33788.43    33596.27   1115.26 o 
  -7   3  20     4065.31     4416.45    655.20 o 
  -3   3  20     1265.18     2714.21    557.71 o 
  -1   3  20        6.90       99.33    545.80 o 
   1   3  20    70473.37    74217.02   1719.64 o 
   3   3  20    38601.61    42498.19   1319.82 o 
   5   3  20        3.82     -303.49    389.89 o 
   7   3  20     7421.30     7438.12    781.95 o 
   9   3  20     9912.64     7926.05   1096.22 o 
  11   3  20     2736.63     1988.81   1237.47 o 
  13   3  20     5367.75     5487.10   2449.68 o 
 -20   4  20     2724.36     2176.52    944.98 o 
 -18   4  20      229.06     -442.81    816.42 o 
 -16   4  20     8470.25     8915.22   1157.30 o 
 -14   4  20     3859.14     3602.52    813.55 o 
 -12   4  20    20711.16    18381.79   1183.59 o 
 -10   4  20    33446.70    35793.36   1996.64 o 
  -8   4  20    14903.01    15853.67   1077.09 o 
  -6   4  20      114.97     -275.10    357.79 o 
  -4   4  20     3142.39     2670.10    764.03 o 
  -2   4  20     8363.23     8862.36    864.82 o 
   0   4  20     5643.98     6584.81    898.45 o 
   2   4  20      614.63      435.83    496.01 o 
   4   4  20     5036.56     3426.71    670.65 o 
   6   4  20     3095.71     2912.80    688.21 o 
   8   4  20     3870.15     4209.26    734.97 o 
  10   4  20      361.41      554.86    661.36 o 
  12   4  20       41.96     -846.02   1252.62 o 
 -19   5  20    11721.52     9862.04   1595.42 o 
 -17   5  20      440.81     1241.09    999.17 o 
 -15   5  20     5157.23     5757.08   1795.50 o 
 -13   5  20      874.57     1567.25    583.35 o 
 -11   5  20     2282.87     3254.13    680.57 o 
  -9   5  20     2835.84     2269.59    599.13 o 
  -7   5  20    52077.82    46721.36   1937.04 o 
  -5   5  20     1965.84     2254.80    533.13 o 
  -3   5  20     6477.39     6632.89    752.79 o 
  -1   5  20     7829.94     7220.34   1258.67 o 
   1   5  20     8247.52     6808.95    778.99 o 
   3   5  20      600.45      430.79    485.30 o 
   5   5  20      158.69     -451.54    451.54 o 
   7   5  20     8985.38     8792.32   1003.88 o 
   9   5  20     2310.00     2729.14    819.67 o 
  11   5  20     9321.02    10646.74   1490.04 o 
 -18   6  20        0.17      293.42    784.42 o 
 -16   6  20     3783.21     2947.60    881.82 o 
 -14   6  20     2905.44     3363.44   1647.77 o 
 -12   6  20    11778.95    13780.29   2103.87 o 
 -10   6  20      167.34      -13.27    516.52 o 
  -8   6  20    37788.51    36365.24   1833.15 o 
  -6   6  20    37825.73    34631.20   1674.22 o 
  -4   6  20       29.17      890.58    470.26 o 
  -2   6  20     5988.80     6228.77    756.12 o 
   0   6  20     3867.09     4248.06    651.21 o 
   2   6  20     5176.04     5342.18    775.03 o 
   4   6  20    24636.56    24699.66   1416.15 o 
   6   6  20    11568.30    10893.57   1031.25 o 
   8   6  20     7881.46     7240.59    919.11 o 
  10   6  20     4867.29     5500.78   1062.93 o 
  12   6  20       37.90     1790.46    978.83 o 
 -17   7  20      268.33      808.68   1229.89 o 
 -15   7  20     3680.55     2338.15   1011.10 o 
 -13   7  20    35733.86    34068.17   2275.73 o 
 -11   7  20    18634.26    21550.33   1326.27 o 
  -9   7  20      190.69     1127.73    567.58 o 
  -7   7  20      463.38      315.75    497.42 o 
  -5   7  20      527.18      534.48    523.80 o 
  -3   7  20     6650.85     6770.34    818.83 o 
  -1   7  20    47045.86    45389.94   2234.12 o 
   1   7  20    31091.57    29981.28   1456.69 o 
   3   7  20     1416.60     2448.94    836.93 o 
   5   7  20     8986.15    11685.13   1078.80 o 
   7   7  20     2712.92     1179.20    632.34 o 
   9   7  20       37.90     -648.73    697.85 o 
  11   7  20     3970.36     3821.97   1023.16 o 
 -18   8  20     4890.43     7162.41   1468.10 o 
 -16   8  20      880.46     2524.89   2045.61 o 
 -14   8  20     3245.57     3291.49    848.09 o 
 -12   8  20     5346.35     5515.11    947.83 o 
 -10   8  20     5593.01     6531.89    826.48 o 
  -8   8  20     5733.19     4982.98    760.35 o 
  -6   8  20     6764.26     5718.09    790.11 o 
  -4   8  20    11625.56    11392.74   1034.30 o 
  -2   8  20     7422.48     8581.53    928.51 o 
   0   8  20    20594.75    20932.97   1354.46 o 
   2   8  20     6522.35     7973.03    902.80 o 
   4   8  20     7308.01     6842.43    865.20 o 
   6   8  20     2765.10     2292.06    679.64 o 
   8   8  20     6771.71     5337.48    869.66 o 
  10   8  20     3523.10     3997.39   1013.49 o 
 -17   9  20     2235.71     2683.91   1167.48 o 
 -15   9  20     3679.34     2348.26   1128.61 o 
 -13   9  20     9622.38     7150.16   1356.14 o 
 -11   9  20     5735.86     7235.04   1066.69 o 
  -9   9  20    16685.71    11103.31   1033.31 o 
  -7   9  20     6697.55     6906.54    861.03 o 
  -5   9  20     2745.34     1917.93    568.77 o 
  -3   9  20     4712.55     4604.41    736.63 o 
  -1   9  20    19983.61    20112.88   1352.66 o 
   1   9  20    14980.54    11882.93   1172.28 o 
   3   9  20      831.67     1219.29    615.92 o 
   5   9  20     1788.57      959.74    648.14 o 
   7   9  20     5184.37     7537.26   1050.17 o 
   9   9  20     3772.43     3522.28   1299.86 o 
 -16  10  20     7626.41    10058.87   2688.33 o 
 -14  10  20      671.80     1098.74    770.60 o 
 -12  10  20      209.08     -291.68    674.26 o 
 -10  10  20     2117.48     2914.50    707.40 o 
  -8  10  20     6837.71     7115.01    906.06 o 
  -6  10  20     1947.04     2335.56    642.31 o 
  -4  10  20       26.88      104.61    488.00 o 
  -2  10  20    24003.40    25114.84   1510.33 o 
   0  10  20     3196.28     3690.48    967.66 o 
   2  10  20    23811.81    24084.16   1522.12 o 
   4  10  20    10014.78     9876.25   1022.17 o 
   6  10  20     5627.02     5751.00    921.92 o 
   8  10  20        2.88      615.72    767.31 o 
 -15  11  20     1719.31     2465.21   1171.26 o 
 -13  11  20     2436.91     1963.55    846.52 o 
 -11  11  20     5442.69     4633.46   1019.84 o 
  -9  11  20     3365.55     3035.27    679.18 o 
  -7  11  20       67.70      267.19    537.57 o 
  -5  11  20     2128.33     1919.10    832.26 o 
  -3  11  20    65849.91    68078.80   2176.26 o 
  -1  11  20    43021.10    38353.51   1655.30 o 
   1  11  20      509.91      959.40    556.08 o 
   3  11  20       44.72     -468.74    553.16 o 
   5  11  20      315.53      923.50    625.35 o 
   7  11  20     1787.70     2226.12    799.79 o 
 -14  12  20    10327.05    10484.31   1497.94 o 
 -12  12  20     1015.76      748.01    785.86 o 
 -10  12  20    12976.17    12933.23   1419.04 o 
  -8  12  20    10248.41    10395.76   1038.88 o 
  -6  12  20     9168.62     8065.98    969.45 o 
  -4  12  20        6.77      171.27    522.75 o 
  -2  12  20     6702.15     5665.52    816.96 o 
   0  12  20        0.51     -527.89    527.89 o 
   2  12  20      564.72      457.86    605.16 o 
   4  12  20     5826.64     7042.76    983.08 o 
   6  12  20       63.26     -450.33    616.01 o 
 -11  13  20     9056.37     6844.41   1147.80 o 
  -9  13  20     2056.51     2797.19    884.32 o 
  -7  13  20     3160.73     2053.38    673.60 o 
  -5  13  20      264.97     -481.54    481.54 o 
  -3  13  20      618.55      997.54    619.59 o 
  -1  13  20    11629.66    12561.77   1424.96 o 
   1  13  20     6356.88     3958.89   1042.44 o 
   3  13  20     3373.81     3108.01    777.86 o 
   5  13  20     5316.79     5884.35    980.89 o 
 -10  14  20      877.70      761.54    821.12 o 
  -8  14  20     1180.97     1793.91    741.44 o 
  -6  14  20        1.14     -589.53    589.53 o 
  -4  14  20     1538.30     1363.12    702.10 o 
  -2  14  20       15.95      797.00    660.20 o 
   0  14  20     1772.71     2435.33    758.60 o 
   2  14  20     1830.79     1969.92    722.66 o 
  -7  15  20     1262.28     1051.17    760.51 o 
  -5  15  20       68.91      644.37    715.42 o 
  -3  15  20     6911.85     6379.17   1038.51 o 
  -1  15  20        2.45     -196.92    667.73 o 
 -19   1  21    13547.56    12522.81   1158.36 o 
 -17   1  21     4210.22     2827.09    679.82 o 
 -15   1  21    10200.90     9978.11   1081.55 o 
 -13   1  21     4024.46     5324.57    627.95 o 
 -11   1  21      713.04     1702.77    448.54 o 
  -9   1  21     6120.50     6589.09    593.92 o 
  -7   1  21    29924.11    30118.60    955.94 o 
  -5   1  21     5893.52     5659.20    532.52 o 
  -3   1  21     1009.75     2358.80    491.20 o 
  -1   1  21    61614.70    60013.99   1540.46 o 
   1   1  21     3496.83     5848.66   1052.07 o 
   3   1  21     2939.28     3676.30    921.65 o 
   5   1  21    22155.51    22381.16   1297.55 o 
   7   1  21     5185.00     4718.38    757.49 o 
   9   1  21        0.27      518.62    547.33 o 
  11   1  21     1813.63     3939.69   1492.54 o 
 -20   2  21      895.34     1639.53   1136.81 o 
 -18   2  21     3857.70     3351.15    942.84 o 
 -16   2  21     3560.08     4442.54   1117.69 o 
 -14   2  21     3118.67     3159.29    765.69 o 
 -12   2  21    13951.42    15129.06    950.09 o 
 -10   2  21    55289.96    53176.55   1726.81 o 
  -8   2  21       10.61      372.34    354.87 o 
  -6   2  21        1.55      303.24    391.46 o 
  -4   2  21      628.40      632.87    408.56 o 
  -2   2  21     1180.48     1864.64    475.88 o 
   0   2  21    47189.56    46969.44   1608.08 o 
   2   2  21   153748.66   151028.53   2709.97 o 
   4   2  21     1952.26     2441.72    525.30 o 
   6   2  21     6197.52     6177.78    801.96 o 
   8   2  21      167.46       63.24    659.77 o 
  10   2  21      519.98      328.89   1228.63 o 
  12   2  21    10991.03    12811.57   2454.73 o 
 -19   3  21     1783.64     1137.09   1329.64 o 
 -17   3  21     1207.09      284.24    818.88 o 
 -15   3  21       48.51      535.07    656.14 o 
 -13   3  21     1758.17      900.65    539.85 o 
 -11   3  21    17326.64    14718.98    954.48 o 
  -9   3  21     2200.84     3332.72    624.90 o 
  -7   3  21     5689.34     6906.24    795.12 o 
  -5   3  21        5.17      282.62    474.96 o 
  -3   3  21      593.06      968.14    477.49 o 
  -1   3  21     3179.13     2212.61    568.59 o 
   1   3  21    56310.66    56874.46   1751.08 o 
   3   3  21     6742.04     6562.49    816.20 o 
   5   3  21      415.87      570.05    513.24 o 
   7   3  21    11189.74    11130.62   1017.73 o 
   9   3  21     2804.72     2457.56   1055.31 o 
  11   3  21     2943.15     3384.09   1633.96 o 
 -18   4  21    14860.21    11721.85   1590.34 o 
 -16   4  21     3968.69     3131.59    803.93 o 
 -14   4  21     1764.56     1946.91    694.71 o 
 -12   4  21    21699.45    24139.65   2074.83 o 
 -10   4  21    63580.69    60148.10   2850.88 o 
  -8   4  21     4223.69     4180.90    676.89 o 
  -6   4  21     1206.55     1764.62    523.10 o 
  -4   4  21    12415.36    13728.52   1038.05 o 
  -2   4  21    11484.77    10508.00    939.74 o 
   0   4  21     7477.20     9119.46    917.65 o 
   2   4  21    27360.26    26236.94   1310.24 o 
   4   4  21      453.70      779.36    783.35 o 
   6   4  21     8041.72     8193.60    910.91 o 
   8   4  21    19939.76    20990.48   1375.34 o 
  10   4  21     4976.01     5776.05   1256.19 o 
  12   4  21     1243.60     -232.34   1315.76 o 
 -19   5  21     4963.98     3349.62   1613.76 o 
 -17   5  21      815.41     2910.99    916.20 o 
 -15   5  21    10518.50    10239.94   1884.40 o 
 -13   5  21       20.85     -616.11    795.23 o 
 -11   5  21     6620.31     6039.07    786.65 o 
  -9   5  21    30082.98    28207.02   2016.87 o 
  -7   5  21    94871.54    90292.41   2304.10 o 
  -5   5  21    42927.26    43527.59   1705.94 o 
  -3   5  21     1150.58     1217.13    520.02 o 
  -1   5  21     1110.81      468.39    502.26 o 
   1   5  21      213.68      968.79    537.77 o 
   3   5  21       63.47      756.80    501.85 o 
   5   5  21    11635.46    11804.65   1039.61 o 
   7   5  21     4565.26     4797.79    794.83 o 
   9   5  21      155.17     1187.06    831.54 o 
  11   5  21     1018.52     1667.20    795.19 o 
 -18   6  21       63.05      589.41   1133.59 o 
 -16   6  21     1634.57     2359.51   1357.43 o 
 -14   6  21    14057.95    15436.46   1787.17 o 
 -12   6  21    24365.51    24967.22   2208.22 o 
 -10   6  21      163.25     -149.60    442.69 o 
  -8   6  21    10635.98    11579.83   1014.55 o 
  -6   6  21       13.98      613.68    593.07 o 
  -4   6  21    43250.41    39395.62   1481.76 o 
  -2   6  21       40.20      338.49    490.05 o 
   0   6  21    16317.64    16526.70   1203.63 o 
   2   6  21     2930.17     2153.10    638.91 o 
   4   6  21    20502.55    23371.60   1419.48 o 
   6   6  21     8534.88     8835.50   1173.01 o 
   8   6  21      463.59      975.85    640.41 o 
  10   6  21     4168.77     4437.83    973.67 o 
 -17   7  21     3668.21     3552.71   2487.56 o 
 -15   7  21      163.06       15.86    872.48 o 
 -13   7  21     2981.08     2105.63    776.46 o 
 -11   7  21     5660.91     5767.68    794.33 o 
  -9   7  21        4.00      265.44    487.71 o 
  -7   7  21    26041.95    23537.63   1730.72 o 
  -5   7  21     3904.55     3057.21    651.66 o 
  -3   7  21      222.60     1083.94    529.23 o 
  -1   7  21     6856.20     6063.13    801.33 o 
   1   7  21      112.01      693.98    533.41 o 
   3   7  21     5764.65     6633.96    864.52 o 
   5   7  21    25589.58    25358.13   1939.23 o 
   7   7  21     5579.24     4198.78    810.95 o 
   9   7  21    14103.77    14166.48   2642.63 o 
 -16   8  21      283.22      795.61   2039.30 o 
 -14   8  21     5776.84     5132.53   1021.02 o 
 -12   8  21    13810.32    14746.16   1548.23 o 
 -10   8  21      710.75     1834.21    584.07 o 
  -8   8  21     9068.32     7847.39    905.62 o 
  -6   8  21     3450.07     3135.36    671.75 o 
  -4   8  21     6590.01     5496.07    786.09 o 
  -2   8  21    12017.84    12035.57   1075.42 o 
   0   8  21     9799.59     8138.18    924.54 o 
   2   8  21     1777.30     1496.46    583.73 o 
   4   8  21     6757.30     5242.29    800.17 o 
   6   8  21    10939.12     7952.43   1197.07 o 
   8   8  21     1623.55     1702.71   1301.69 o 
  10   8  21     2737.01     3166.45    963.88 o 
 -17   9  21     3078.88     3880.96   1529.16 o 
 -15   9  21     5582.29     6054.04   1745.08 o 
 -13   9  21     1442.18     1424.76    764.47 o 
 -11   9  21     3194.21     4602.48    948.38 o 
  -9   9  21     1703.66     1858.38    622.34 o 
  -7   9  21      326.55      271.43    483.69 o 
  -5   9  21     3703.29     4995.94    766.50 o 
  -3   9  21     7259.72     6193.37    812.87 o 
  -1   9  21    19978.89    20144.66   1393.30 o 
   1   9  21     8358.46     7627.14    965.51 o 
   3   9  21    14695.43    12599.97   1157.85 o 
   5   9  21     9044.88     9217.45   1036.99 o 
   7   9  21    12546.14    13435.25   1372.43 o 
   9   9  21     2514.32     3430.98    981.77 o 
 -16  10  21      148.18     2102.55   1227.56 o 
 -14  10  21     2565.25     2380.43   1361.59 o 
 -12  10  21      602.33       63.69    711.78 o 
 -10  10  21     4357.63     4203.01    754.62 o 
  -8  10  21       34.30     1228.46    619.15 o 
  -6  10  21     2649.14     1253.64    971.87 o 
  -4  10  21     1561.34     1049.76    551.50 o 
  -2  10  21    12342.32    14282.66   1224.85 o 
   2  10  21       48.34      631.39    626.49 o 
   4  10  21     2638.74     2927.96    752.91 o 
   6  10  21     1458.90     1834.79    757.99 o 
   8  10  21        4.69      736.46    799.70 o 
 -15  11  21      460.39      527.11   1081.15 o 
 -13  11  21      842.04      -40.80    721.20 o 
 -11  11  21     4746.66     5729.08   1053.85 o 
  -9  11  21     7869.89     8672.12   1050.10 o 
  -7  11  21    10782.33     9875.96   1047.46 o 
  -5  11  21     4488.10     5638.61    805.94 o 
  -3  11  21     4549.27     4299.02    777.48 o 
  -1  11  21     4728.20     5256.18    839.35 o 
   1  11  21     1908.64     1967.93    612.21 o 
   3  11  21     1275.68     2370.99    727.94 o 
   5  11  21     2462.44     2045.38   1246.28 o 
   7  11  21     3532.07     4321.38    914.27 o 
 -12  12  21     5279.89     3650.36    931.97 o 
 -10  12  21     1886.91     3348.51    890.64 o 
  -8  12  21      154.80     1374.22    619.56 o 
  -6  12  21       90.96     1584.82    806.64 o 
  -4  12  21      560.12      782.20    600.32 o 
  -2  12  21    17342.23    15008.36   1288.93 o 
   0  12  21     4006.19     3898.39    819.22 o 
   2  12  21       97.65     -527.23    527.23 o 
   4  12  21    14746.27    15022.42   1320.01 o 
   6  12  21     2684.47     2937.06    838.54 o 
 -11  13  21      576.69      973.43    845.10 o 
  -9  13  21     2250.38     3852.17    816.77 o 
  -7  13  21      167.82      856.31    604.04 o 
  -5  13  21     1539.17     1499.01    969.25 o 
  -3  13  21       16.89      954.67    615.12 o 
  -1  13  21     3107.70     3209.29    762.58 o 
   1  13  21      375.88      546.24    668.52 o 
   3  13  21    18487.03    16005.00   1414.86 o 
  -8  14  21     7059.48     5093.33    931.91 o 
  -6  14  21      144.89      599.09    663.83 o 
  -4  14  21    20973.54    16766.14   2124.40 o 
  -2  14  21     3107.10     2096.46    733.96 o 
   0  14  21     3589.23     2340.66    806.17 o 
   2  14  21     3914.80     3909.62    872.46 o 
 -20   0  22     5840.15     6397.03   1289.00 o 
 -18   0  22     3120.18     3933.82   1118.90 o 
 -16   0  22     2163.13     1443.22   1133.92 o 
 -14   0  22     8872.79     9621.94   1825.89 o 
 -12   0  22    23656.98    27154.65   1495.00 o 
 -10   0  22        0.07     -293.05    621.47 o 
  -8   0  22     8803.71     9351.55   1315.47 o 
  -6   0  22    10182.57    12948.56   1071.19 o 
  -2   0  22    41940.20    42616.14   2130.03 o 
   0   0  22    15061.47    14231.30   3562.14 o 
   2   0  22      313.20     1743.15    792.45 o 
   4   0  22    31531.96    32360.91   2069.39 o 
   6   0  22    53877.41    52480.87   4339.97 o 
   8   0  22    19926.77    17489.21   2597.42 o 
  10   0  22     7980.79     7965.25   1982.47 o 
  12   0  22     6146.15     6002.98   1734.98 o 
 -19   1  22     2740.75     4722.29   1031.35 o 
 -17   1  22      680.23      726.80    723.22 o 
 -15   1  22     8124.33    10877.11   1144.50 o 
 -13   1  22    37012.96    33418.34   1329.09 o 
 -11   1  22        3.71     -104.91    359.42 o 
  -9   1  22     4037.15     3468.72    519.66 o 
  -7   1  22      139.50      685.08    391.39 o 
  -5   1  22      191.06     -285.10    390.64 o 
  -3   1  22      180.81      569.86    442.85 o 
   1   1  22    64883.14    65831.93   1922.27 o 
   3   1  22     6735.07     6636.86    804.55 o 
   5   1  22    18237.06    17631.86   1810.55 o 
   7   1  22     6431.39     6119.69    839.07 o 
   9   1  22      128.34      702.81    629.73 o 
  11   1  22       12.50     1126.03   1133.92 o 
 -18   2  22      127.92     1069.37    801.47 o 
 -16   2  22     2282.60     3797.73   1062.31 o 
 -14   2  22     1663.77     2201.43    701.56 o 
 -12   2  22     1407.08      322.74    419.04 o 
  -8   2  22    21369.68    20533.90   1217.99 o 
  -6   2  22     6766.35     8895.13    865.19 o 
  -4   2  22     1539.99     2677.89    581.58 o 
  -2   2  22       56.54     -409.09    409.09 o 
   0   2  22    18121.64    19750.96   1043.98 o 
   2   2  22     4804.23     5184.47    694.52 o 
   4   2  22     7296.20     8386.33    890.25 o 
   6   2  22       63.30     -131.12    522.88 o 
   8   2  22       46.43      888.76    587.24 o 
  10   2  22    10290.56     9469.86   1187.99 o 
  12   2  22        2.00      810.67   1363.74 o 
 -19   3  22    12429.86    10573.30   1356.38 o 
 -17   3  22       83.93      321.64    799.08 o 
 -15   3  22     3014.39     3387.19    781.61 o 
 -13   3  22     8984.89     7759.82    869.22 o 
 -11   3  22    43592.64    44320.16   1370.69 o 
  -9   3  22     5763.92     6529.13    823.44 o 
  -7   3  22     4046.57     3633.12    658.47 o 
  -5   3  22      683.35      878.38    686.02 o 
  -3   3  22     8738.63     9855.89    943.32 o 
  -1   3  22     9574.71     9899.58    942.09 o 
   1   3  22    60405.28    61739.34   2964.61 o 
   3   3  22    12353.56    11586.71    989.21 o 
   5   3  22     1036.65     1723.22    584.24 o 
   7   3  22     4419.00     2915.27    958.14 o 
   9   3  22     1641.24     2355.02    820.77 o 
  11   3  22     7336.28     6235.32   1833.47 o 
 -18   4  22      201.08      469.71    936.64 o 
 -16   4  22     4199.20     5983.04   1021.68 o 
 -14   4  22       17.70      657.96    650.95 o 
 -12   4  22    12803.75    11951.33   1245.85 o 
 -10   4  22    18474.55    18132.97   1212.41 o 
  -8   4  22    26416.71    23535.43   1332.35 o 
  -6   4  22    29832.71    27299.68   1333.40 o 
  -4   4  22    22144.81    24339.50   1341.12 o 
  -2   4  22     4808.44     5745.24    770.11 o 
   0   4  22     4970.22     4926.86    751.56 o 
   2   4  22      188.11      380.74    491.24 o 
   4   4  22     4714.13     6155.93    789.06 o 
   6   4  22    38840.40    39473.42   1771.33 o 
   8   4  22    21867.23    22027.93   1789.57 o 
  10   4  22     2886.89     3317.85   1444.55 o 
 -19   5  22    11458.15    12098.30   1758.51 o 
 -17   5  22     4203.97     3615.71    923.26 o 
 -15   5  22      234.47     1582.96   1058.16 o 
 -13   5  22     8159.84     8812.33   1596.12 o 
 -11   5  22     1675.46     1133.77    558.85 o 
  -9   5  22    12184.11    11056.99    992.52 o 
  -7   5  22    15735.14    18097.90   1226.98 o 
  -5   5  22    52382.85    55961.45   1808.23 o 
  -3   5  22    17017.33    13614.72   1067.22 o 
  -1   5  22    25373.51    24732.08   1386.05 o 
   1   5  22     2410.48     1101.10    535.10 o 
   3   5  22     1227.01     1568.61    569.23 o 
   5   5  22       53.47      564.86    568.65 o 
   7   5  22    13087.34    14851.67   1221.40 o 
   9   5  22     3606.84     5311.38    984.59 o 
  11   5  22    19275.15    23602.79   3411.87 o 
 -18   6  22    14318.12    11374.80   1711.16 o 
 -16   6  22      817.82      464.92    989.43 o 
 -14   6  22        2.83      136.81    710.83 o 
 -12   6  22      541.45      950.01    681.44 o 
 -10   6  22       28.65     -264.22    570.47 o 
  -8   6  22    48483.04    47213.06   1693.45 o 
  -6   6  22    53725.39    51987.66   1782.60 o 
  -4   6  22     1794.47     2299.26    616.38 o 
  -2   6  22      784.25       22.35    626.35 o 
   0   6  22      130.12     -439.12    439.12 o 
   2   6  22     5860.02     5967.38    824.76 o 
   4   6  22    29575.88    27365.64   1840.71 o 
   6   6  22    15670.31    14287.17   1226.75 o 
   8   6  22      101.18      209.02    586.56 o 
  10   6  22     2288.80      394.41    796.28 o 
 -17   7  22     8832.28     8417.05   1514.15 o 
 -15   7  22       51.60     1571.16    983.92 o 
 -13   7  22    12694.02    10925.45   1237.90 o 
 -11   7  22     2185.70     2949.64    662.25 o 
  -9   7  22       12.22       -4.59    484.78 o 
  -7   7  22     4568.00     3756.68    718.49 o 
  -5   7  22     3982.84     5564.02    831.35 o 
  -3   7  22     5759.20     6139.83    917.12 o 
  -1   7  22      650.00      519.88    542.44 o 
   1   7  22     2456.44     1977.98    631.84 o 
   3   7  22     3040.38     2949.79    711.28 o 
   5   7  22    32731.93    26976.05   1569.20 o 
   7   7  22       55.86      115.89    589.36 o 
   9   7  22     3170.39     2028.61    878.46 o 
 -16   8  22      492.55     2252.48   1132.63 o 
 -14   8  22     3048.21     1328.33    778.69 o 
 -12   8  22       88.76      524.53    843.29 o 
 -10   8  22    11967.17    12268.78   1281.64 o 
  -8   8  22     4652.35     4556.46    881.40 o 
  -6   8  22     2113.01     3960.94    708.71 o 
  -4   8  22     2806.28     3860.22    708.65 o 
  -2   8  22     5509.31     5500.59    830.00 o 
   0   8  22     3446.98     3693.63    739.58 o 
   2   8  22      251.55      220.41    778.04 o 
   4   8  22     3422.02     2177.54    704.54 o 
   6   8  22      193.87      316.39    589.63 o 
   8   8  22     7104.45     6537.75   1109.96 o 
 -15   9  22       79.44      102.74    974.51 o 
 -13   9  22     1906.76     1617.68    813.60 o 
 -11   9  22     1727.26     3719.32    895.96 o 
  -9   9  22     3799.04     3475.59    717.27 o 
  -7   9  22       23.82     -464.45    464.45 o 
  -5   9  22     3527.93     3666.33    737.05 o 
  -3   9  22     2555.98     1454.92    580.37 o 
  -1   9  22       54.11       23.10    522.26 o 
   1   9  22     2221.58     2664.43    686.98 o 
   3   9  22     1612.11     1948.84    699.92 o 
   5   9  22     2831.51     1876.03    709.54 o 
 -14  10  22      573.87     1309.89    829.16 o 
 -12  10  22      851.97     2210.59    827.50 o 
 -10  10  22      966.52     1782.40    688.71 o 
  -8  10  22     7897.97     7209.09   1014.08 o 
  -6  10  22    11332.37     9199.96   1011.72 o 
  -4  10  22       60.95      125.39    533.99 o 
  -2  10  22     8428.26     8926.49   1043.39 o 
   0  10  22     3495.27     3154.21    758.82 o 
   2  10  22    21177.24    18667.91   1409.17 o 
   4  10  22    10031.71    11181.23   1553.93 o 
   6  10  22     9023.07     8834.78   1083.44 o 
 -13  11  22     6918.69     6342.71   1152.80 o 
 -11  11  22     7355.69     6314.41   1308.77 o 
  -9  11  22     1434.52     2095.16    721.43 o 
  -7  11  22     1687.15     1756.88    635.25 o 
  -3  11  22     3291.88     1032.77    870.46 o 
  -1  11  22     1008.70     1382.64    670.76 o 
   1  11  22     5891.03     7695.89    973.58 o 
   3  11  22      640.19     2202.77    710.50 o 
   5  11  22     3132.39     2928.48    810.67 o 
 -12  12  22      354.49     1043.39    800.32 o 
 -10  12  22      121.31      892.29    691.80 o 
  -8  12  22      100.85     1175.35    619.53 o 
  -6  12  22    12811.79    13682.23   1681.34 o 
  -4  12  22      127.64     -350.76    583.49 o 
  -2  12  22      473.35     1088.85    654.04 o 
   0  12  22      240.76     1088.48    682.08 o 
   2  12  22     7777.34     6344.92    941.25 o 
   4  12  22     3969.95     3666.56    865.47 o 
  -9  13  22     7665.50     7247.58   1243.73 o 
  -7  13  22     4790.80     4455.62    844.80 o 
  -5  13  22    15262.35    14280.45   1359.28 o 
  -3  13  22    10214.21    10390.15   1136.50 o 
  -1  13  22      226.36     -669.25    669.25 o 
   1  13  22       40.67      -85.37    836.56 o 
   3  13  22     8650.18    10381.22   1205.04 o 
  -6  14  22     4254.77     4042.68    862.07 o 
  -4  14  22     7349.55    10687.95   1716.59 o 
  -2  14  22        7.56      487.09    674.92 o 
   0  14  22      898.75      778.59    695.11 o 
 -19   1  23      199.72     1037.07    762.82 o 
 -17   1  23        2.79      347.62    690.00 o 
 -15   1  23       88.11      905.45    793.50 o 
 -13   1  23     9252.19     9497.54   1055.12 o 
 -11   1  23     3696.58     4853.18    635.43 o 
  -9   1  23     4236.68     3816.63    522.76 o 
  -7   1  23    12336.83    13545.71    980.55 o 
  -5   1  23    16890.39    18562.95   1010.57 o 
  -1   1  23     1170.74     1095.95    598.20 o 
   1   1  23    12592.71    12766.44   1055.64 o 
   3   1  23      130.68      928.46    528.61 o 
   5   1  23    11710.65    12094.23   1062.34 o 
   7   1  23    21457.03    19730.47   1350.33 o 
   9   1  23    15482.42    15815.52   1268.48 o 
  11   1  23       11.62       50.82   1550.62 o 
 -18   2  23      768.51      781.26    779.06 o 
 -16   2  23     4526.41     5154.71   1165.68 o 
 -14   2  23    44147.57    44697.09   1884.48 o 
 -12   2  23      796.70     1348.19    486.06 o 
 -10   2  23    20009.89    23342.92   2209.70 o 
  -8   2  23    17482.50    19770.69   1214.66 o 
  -6   2  23    15067.04    15203.12   1103.83 o 
  -4   2  23    23415.37    23687.95   1311.51 o 
  -2   2  23    65400.61    63926.84   1900.59 o 
   0   2  23      582.08      269.43    545.28 o 
   2   2  23     6223.28     6641.55   1017.82 o 
   4   2  23    23596.30    21679.02   2262.41 o 
   6   2  23       30.28      168.34    661.13 o 
   8   2  23     2051.78     3799.77    900.86 o 
  10   2  23     6872.32     4286.13   1269.91 o 
 -19   3  23     1488.77     3589.08   1504.30 o 
 -17   3  23       23.13      204.14    842.24 o 
 -15   3  23     2004.44     3229.03    815.61 o 
 -13   3  23    15185.85    17870.32   1213.41 o 
 -11   3  23      723.24     1318.02    549.50 o 
  -9   3  23    10808.25    13303.37   1222.78 o 
  -7   3  23     1247.40     1648.20    570.93 o 
  -5   3  23     7737.11     7493.02    824.70 o 
  -3   3  23    18502.02    19840.63   1512.74 o 
  -1   3  23    21611.64    20096.39   1271.99 o 
   1   3  23     1376.82     1771.53    612.00 o 
   3   3  23      138.88      802.09    523.79 o 
   5   3  23    22244.66    24834.34   1728.54 o 
   7   3  23    10560.06    10060.25   1212.20 o 
   9   3  23      160.34     1544.73    816.36 o 
 -18   4  23      680.22     1885.58   1032.81 o 
 -16   4  23     4663.72     5208.09    976.07 o 
 -14   4  23     5486.76     7325.23   1597.34 o 
 -12   4  23     3842.07     4631.01    921.20 o 
 -10   4  23    19560.94    18393.77   1246.48 o 
  -8   4  23    16217.98    16382.75   1184.61 o 
  -6   4  23      160.83      807.29    546.32 o 
  -4   4  23      197.98      592.33    527.21 o 
  -2   4  23    96111.00    95664.95   2431.24 o 
   0   4  23    20001.31    16420.02   1320.28 o 
   2   4  23    13642.20     9696.72    951.13 o 
   4   4  23      299.41      860.58    598.90 o 
   6   4  23    14937.78    13807.42   1574.04 o 
   8   4  23     6908.71     6182.11   1096.62 o 
  10   4  23    21120.46    20441.08   2134.81 o 
 -15   5  23     4115.36     6743.16   1567.04 o 
 -13   5  23       21.35     1469.82    726.24 o 
 -11   5  23     5513.70     5144.72    767.40 o 
  -9   5  23    12746.68    15566.53   1193.95 o 
  -7   5  23    69257.77    65730.71   2009.73 o 
  -5   5  23    60649.59    59358.16   2266.79 o 
  -3   5  23     9215.40     8784.32    934.24 o 
  -1   5  23     1491.45     2344.28    617.63 o 
   1   5  23     4195.82     5495.54    781.71 o 
   3   5  23      160.02     -133.84    508.20 o 
   5   5  23    21555.16    20615.63   1378.22 o 
   7   5  23    27148.56    25548.76   1578.91 o 
   9   5  23     9939.25     9614.34   1557.18 o 
 -18   6  23     5394.79     6065.17   1408.89 o 
 -16   6  23    14887.05    12362.08   1765.79 o 
 -14   6  23     5762.76     5645.15   1051.50 o 
 -12   6  23     2133.40     2722.68    827.84 o 
 -10   6  23     1206.26     2262.51    613.07 o 
  -8   6  23    15053.23    17250.58   1258.36 o 
  -6   6  23    17098.24    19598.19   1309.28 o 
  -4   6  23    48620.71    52820.55   1951.26 o 
  -2   6  23       81.84     -395.63    476.73 o 
   0   6  23     2106.27     1312.20    581.98 o 
   2   6  23     4067.77     2316.23    649.56 o 
   4   6  23     9548.31     7959.85    993.67 o 
   8   6  23     1013.89     1982.14    695.28 o 
 -17   7  23     9044.24    12226.63   1780.23 o 
 -15   7  23      773.98     -383.36   1005.13 o 
 -13   7  23      407.50     1003.48    754.37 o 
 -11   7  23       38.92     -145.22    521.37 o 
  -9   7  23      255.26      290.05    545.49 o 
  -7   7  23    10262.96    10656.84   1024.07 o 
  -5   7  23      207.64     1881.41    562.97 o 
  -3   7  23     3301.82     3598.27    680.24 o 
  -1   7  23       55.21     -450.03    450.03 o 
   1   7  23     3833.07     3084.45   1120.16 o 
   3   7  23     4800.96     4471.32    958.68 o 
   5   7  23     2871.15     3134.56    747.56 o 
   7   7  23       66.46       78.42    603.95 o 
   9   7  23      742.80     1030.26    856.92 o 
 -16   8  23      735.76      464.69   1741.29 o 
 -14   8  23     1048.05     1688.15    824.99 o 
 -12   8  23     7909.01     9980.31   1252.73 o 
 -10   8  23     6745.11     7492.20    916.23 o 
  -8   8  23       10.22       66.99    769.49 o 
  -6   8  23      477.71     -178.32    495.73 o 
  -4   8  23      587.92     2083.76    636.03 o 
  -2   8  23     2986.15     4280.90    769.84 o 
   0   8  23     9514.90     8581.71    973.81 o 
   2   8  23       36.42      278.86    576.73 o 
   4   8  23     8961.56     7158.86    964.69 o 
   6   8  23      556.26     1500.30    705.79 o 
   8   8  23     3886.12     4596.96   1455.83 o 
 -15   9  23       12.05     -261.86   1028.14 o 
 -13   9  23     6205.89     5771.44   1859.76 o 
 -11   9  23      448.32      713.40    712.34 o 
  -9   9  23     1058.95      723.87    530.12 o 
  -7   9  23     5846.63     5049.71    807.19 o 
  -5   9  23     4878.87     3800.64    743.70 o 
  -3   9  23       69.97      823.45    582.37 o 
  -1   9  23        6.85      504.75    557.71 o 
   1   9  23     5172.95     5071.41    862.62 o 
   3   9  23     6350.10     5197.33    885.49 o 
   5   9  23     2706.90     1494.26    722.01 o 
   7   9  23      907.35     1592.27    761.39 o 
 -14  10  23     3316.98     2346.96    956.22 o 
 -12  10  23      149.44       27.92    715.11 o 
 -10  10  23     4921.19     2092.66    691.72 o 
  -8  10  23      546.09     1156.61    599.87 o 
  -6  10  23        8.74      934.66    606.91 o 
  -4  10  23     1235.71      974.58   1069.92 o 
  -2  10  23     9588.08     7004.25   1039.96 o 
   2  10  23     1047.65     1846.45    711.65 o 
   4  10  23      116.61     1162.14    710.38 o 
   6  10  23      613.83     1732.52    810.07 o 
 -13  11  23     1327.93     1450.94    898.19 o 
 -11  11  23        2.61      261.98    798.34 o 
  -9  11  23      220.92     -132.04    576.66 o 
  -7  11  23    14545.19    14537.44   1272.09 o 
  -5  11  23     6748.28     7075.19    938.88 o 
  -3  11  23      875.17      139.56    604.63 o 
  -1  11  23        8.41      -45.72    626.99 o 
   1  11  23        1.24     1232.88    795.74 o 
   3  11  23     1247.40      772.02    692.68 o 
   5  11  23     2175.78     2465.25    828.48 o 
 -10  12  23     2986.22     5166.95   1058.67 o 
  -8  12  23     6009.04     4469.87    833.77 o 
  -6  12  23        0.84     1924.89    907.06 o 
  -4  12  23     4965.69     7170.23    976.05 o 
  -2  12  23      243.26      622.35    650.66 o 
   0  12  23     6530.32     4993.44    860.16 o 
   2  12  23     1877.26     2794.16    805.62 o 
  -7  13  23        0.10     -617.86    617.86 o 
  -5  13  23        7.36     1856.56    720.17 o 
  -3  13  23     3206.24     2412.36    849.69 o 
  -1  13  23        0.24     -436.14    680.53 o 
   1  13  23     7243.75     5979.84    994.34 o 
 -18   0  24      525.05     1575.88   1464.76 o 
 -16   0  24     2084.42     1614.00    910.15 o 
 -14   0  24      174.26      593.48   1048.06 o 
 -12   0  24      741.87     1015.91    619.43 o 
 -10   0  24    30595.71    30025.42   1511.43 o 
  -8   0  24    27316.30    30702.78   1526.80 o 
  -6   0  24     7738.60     8296.81   1251.21 o 
  -4   0  24    37131.52    43589.70   2261.31 o 
  -2   0  24    10866.32    13661.57   1594.82 o 
   0   0  24     1206.90     -475.73    680.34 o 
   2   0  24     8440.76     9432.54   2558.27 o 
   4   0  24     7926.90     6666.78   1200.20 o 
   6   0  24     2055.22     3327.11   1025.37 o 
   8   0  24     5511.09     3558.86   2039.30 o 
  10   0  24     2212.44      964.72   1298.08 o 
 -19   1  24      285.85      300.67    910.11 o 
 -17   1  24     1170.22      390.74    739.56 o 
 -15   1  24    19740.64    19341.45   2395.38 o 
 -13   1  24    13084.95    13004.02   1236.24 o 
 -11   1  24      771.35      929.29    472.31 o 
  -9   1  24     5993.61     5543.84    737.69 o 
  -7   1  24     8793.83     9345.36    932.43 o 
  -5   1  24      539.60      195.33    685.66 o 
  -3   1  24     3046.06     3360.91    812.52 o 
  -1   1  24     3805.60     3644.82    734.78 o 
   1   1  24      236.07      506.16    513.92 o 
   3   1  24    10260.25    10470.81   1012.98 o 
   5   1  24     9328.22     6824.35    864.08 o 
   7   1  24      896.03     1595.22    629.24 o 
   9   1  24        2.16       63.41    764.47 o 
 -18   2  24        3.36      515.81    754.96 o 
 -16   2  24      659.88      732.88    740.09 o 
 -14   2  24    10624.82    15545.89   1347.95 o 
 -12   2  24     1010.88     1248.01    478.32 o 
 -10   2  24      116.60     1343.56    585.41 o 
  -8   2  24      672.14      986.56    537.28 o 
  -6   2  24    12501.24    11407.77    998.53 o 
  -4   2  24      881.09     1211.22    554.65 o 
  -2   2  24     4638.10     5925.09    789.13 o 
   0   2  24     7636.37     5886.07   1014.67 o 
   2   2  24     1270.21     1295.69    696.06 o 
   4   2  24     4813.78     5292.70    966.83 o 
   6   2  24     1494.97     1668.68    832.76 o 
   8   2  24      930.93     2157.92    824.88 o 
  10   2  24      647.10      308.59    935.36 o 
 -17   3  24       16.63      -98.66    714.53 o 
 -15   3  24    13788.83    16199.67   1418.71 o 
 -13   3  24     8635.29    11385.29   1239.53 o 
 -11   3  24    35625.49    40031.68   1561.94 o 
  -9   3  24       11.01      335.60    522.17 o 
  -7   3  24     9416.05    10188.73   1200.35 o 
  -5   3  24       10.08     -482.88    482.88 o 
  -3   3  24    79738.16    81129.72   2276.40 o 
  -1   3  24   100869.54    98478.48   3026.05 o 
   1   3  24      213.45      -41.31    506.22 o 
   3   3  24     7249.80     8813.44   1180.81 o 
   5   3  24       37.90      863.38    702.64 o 
   7   3  24    19142.61    20439.36   1697.69 o 
   9   3  24     2942.14     2879.63    924.39 o 
 -18   4  24      117.14     1836.28   1192.10 o 
 -16   4  24      790.66      863.21    880.45 o 
 -14   4  24       59.65     1114.67    947.31 o 
 -12   4  24      374.78      595.30    686.51 o 
 -10   4  24     6887.46     6330.42    848.96 o 
  -8   4  24      512.15      326.68    522.61 o 
  -6   4  24    31434.40    31382.96   1529.35 o 
  -4   4  24    24748.80    28302.23   1521.98 o 
   0   4  24      144.28      953.25    557.23 o 
   2   4  24    14638.57    12992.95   1074.01 o 
   4   4  24       48.27      -50.33    635.58 o 
   6   4  24    16267.75    16843.91   1531.86 o 
   8   4  24     4457.83     5523.19   1998.25 o 
 -17   5  24    11090.71    11425.15   1653.85 o 
 -15   5  24       33.93     -535.41    902.04 o 
 -13   5  24     3933.63     3694.74    903.57 o 
 -11   5  24     7650.53     6757.50    877.22 o 
  -9   5  24      830.24     2194.33    639.06 o 
  -7   5  24     1451.54     1239.12    554.30 o 
  -5   5  24    44969.66    46826.58   1707.31 o 
  -3   5  24    10282.25    11704.61   1079.54 o 
  -1   5  24    27772.82    27603.29   1750.71 o 
   1   5  24     6956.57     6879.88    870.29 o 
   3   5  24     1141.92      346.84    584.22 o 
   5   5  24       18.33      357.97    569.63 o 
   7   5  24     8835.99     8641.60   1516.00 o 
   9   5  24     5051.95     5011.51   2433.26 o 
 -16   6  24       18.25     -874.16    874.16 o 
 -14   6  24     6757.98     7215.16   1097.64 o 
 -12   6  24     3194.49     1511.53   1406.89 o 
 -10   6  24     1796.58     2035.52    626.97 o 
  -8   6  24     8901.33     8776.82    965.69 o 
  -6   6  24    25149.25    26337.28   1515.75 o 
  -4   6  24      293.05      304.94    503.20 o 
  -2   6  24      152.42      104.59    515.98 o 
   0   6  24     7162.02     8882.82    980.55 o 
   2   6  24        1.19     -104.36    591.50 o 
   4   6  24        4.16      341.51    696.39 o 
   6   6  24     1358.21     1216.21    679.25 o 
   8   6  24       53.25     -373.95    788.01 o 
 -15   7  24      646.30     1344.71   1103.98 o 
 -13   7  24     1532.75     3552.75    873.15 o 
 -11   7  24     5879.94     5847.39    885.61 o 
  -9   7  24        1.58     -288.55    495.61 o 
  -7   7  24       12.65     -462.42    462.42 o 
  -3   7  24    14871.64    15080.12   1205.29 o 
  -1   7  24    28231.05    27604.57   1587.42 o 
   1   7  24    25085.47    23275.85   1509.35 o 
   3   7  24     2216.84     2292.00    687.70 o 
   5   7  24     5726.05     5189.94    992.21 o 
   7   7  24     1023.41       86.62    738.87 o 
 -16   8  24     1236.73     1410.56   1142.85 o 
 -12   8  24      980.36     3304.20    917.07 o 
 -10   8  24      298.89     -236.67    546.42 o 
  -8   8  24     3416.39     1069.91    633.89 o 
  -6   8  24     2403.33     2711.73    692.63 o 
  -4   8  24      357.27      -12.49    637.17 o 
  -2   8  24      822.59     1877.05    677.44 o 
   0   8  24     5986.84     8558.92   1089.90 o 
   2   8  24     2266.80     1670.02    680.23 o 
   4   8  24     1876.21     2049.50    703.96 o 
   6   8  24      416.18     1187.78    696.12 o 
 -15   9  24     1342.52      980.22   1164.92 o 
 -13   9  24    17240.63    17809.79   1687.03 o 
  -9   9  24      456.61      204.59    547.41 o 
  -7   9  24     1687.84     1815.14    645.15 o 
  -5   9  24     2676.90     1836.07    654.38 o 
  -3   9  24     3551.65     4349.68   1228.17 o 
  -1   9  24    23302.87    19811.65   1395.96 o 
   1   9  24     5289.43     8000.18   1646.03 o 
   3   9  24        2.74       85.46    629.54 o 
   5   9  24       12.59      459.05    712.65 o 
 -12  10  24     5901.78     6693.50   1145.28 o 
 -10  10  24     2304.68     2433.93    751.24 o 
  -8  10  24      808.93      499.29    584.38 o 
  -6  10  24       10.00      162.70    574.86 o 
  -4  10  24      794.26     1078.27    652.11 o 
  -2  10  24      471.24      314.64    630.91 o 
   0  10  24     2759.31     3209.20    764.71 o 
   2  10  24      313.18      231.50    659.02 o 
   4  10  24      135.93     -366.32    654.32 o 
 -11  11  24    24426.69    19101.09   2417.05 o 
  -9  11  24     3312.35     2630.98    745.43 o 
  -7  11  24     1088.57     1534.38    691.64 o 
  -5  11  24     1117.49     3472.19    765.97 o 
  -3  11  24       64.51      184.89    650.47 o 
  -1  11  24      103.84      721.71    860.26 o 
   1  11  24    10395.63     9094.83   1097.27 o 
   3  11  24      544.84     1656.63    799.20 o 
 -10  12  24     4786.93     3211.70   1024.80 o 
  -8  12  24       19.61      558.75    664.62 o 
  -6  12  24     4575.95     6695.54   1003.14 o 
  -4  12  24        1.52      -88.96    853.50 o 
  -2  12  24       11.46      576.14    651.29 o 
   0  12  24     2665.03     3603.79    861.95 o 
   2  12  24    22087.09    19917.97   1601.68 o 
  -7  13  24      272.45     -630.29    630.29 o 
  -5  13  24    19827.47    18687.97   1481.44 o 
  -3  13  24     7916.03     7032.22   1353.48 o 
 -17   1  25     4638.15     4334.57    962.95 o 
 -11   1  25     7304.88     8664.57    913.67 o 
  -9   1  25    61614.28    63670.11   1930.93 o 
  -7   1  25     3168.62     4819.00    726.10 o 
  -5   1  25     5337.96     4628.68    851.02 o 
  -3   1  25      458.29      302.45    571.06 o 
  -1   1  25      223.71      236.38    682.95 o 
   1   1  25        9.42       82.00    629.05 o 
   3   1  25    18779.06    19614.01   2578.97 o 
   5   1  25     2972.17     2342.92    808.46 o 
   7   1  25     2689.98     3246.49    888.68 o 
   9   1  25     1079.45     -306.32    803.76 o 
 -18   2  25      121.26      555.33    831.16 o 
 -16   2  25    10631.45    10588.68   1226.31 o 
 -14   2  25    30524.14    28611.23   2177.36 o 
 -12   2  25     3140.06     2180.10    640.19 o 
 -10   2  25        6.11     -127.17    524.18 o 
  -8   2  25     7030.30     7613.60    850.02 o 
  -6   2  25     2825.86     2995.26    642.89 o 
  -4   2  25     1402.38     1425.05    687.48 o 
  -2   2  25    12870.26    13809.10   1357.25 o 
   0   2  25      559.22      699.19    677.33 o 
   2   2  25    16263.30    17513.55   1552.45 o 
   4   2  25    34046.23    31045.31   1963.18 o 
   6   2  25     2452.40     2994.45    915.33 o 
   8   2  25     1198.12      611.03    770.22 o 
 -17   3  25       23.82     -583.73    948.46 o 
 -15   3  25     7075.51    10555.39   1501.62 o 
 -13   3  25     7676.69    10974.11   1922.92 o 
 -11   3  25     7900.99     7943.93    904.82 o 
  -9   3  25    10612.87    10033.02    982.54 o 
  -7   3  25        1.84     -187.28    552.24 o 
  -5   3  25     1920.16     3302.64    714.62 o 
  -3   3  25     3876.23     6693.36    843.96 o 
  -1   3  25      686.81     1274.14    698.46 o 
   1   3  25     4738.45     4940.31    965.42 o 
   3   3  25        2.25      972.73    793.49 o 
   5   3  25    12765.36    13371.35   1977.82 o 
   7   3  25      282.60     1137.66    778.05 o 
   9   3  25     1689.67     1581.44   1052.74 o 
 -16   4  25     1128.35      769.36    939.45 o 
 -14   4  25    10451.12    13422.69   1714.00 o 
 -12   4  25       76.47     1082.49    608.69 o 
 -10   4  25      144.18      933.12    679.82 o 
  -8   4  25     2157.72     2197.70   1000.43 o 
  -6   4  25    13873.01    14220.02   1155.28 o 
  -4   4  25     1384.46     1906.87    754.91 o 
  -2   4  25    69664.32    70799.95   2114.53 o 
   0   4  25      276.61     1040.22    593.75 o 
   2   4  25      338.80      727.57    746.76 o 
   4   4  25     1659.90     1669.75    795.67 o 
   6   4  25     6489.97     6343.59   1106.97 o 
   8   4  25      205.23      306.24    810.00 o 
 -17   5  25       17.00     1314.45   1035.49 o 
 -15   5  25     1853.38      625.46    956.24 o 
 -13   5  25     3376.38     2649.55    843.40 o 
 -11   5  25     5816.58     5302.43    821.75 o 
  -9   5  25     2644.36     3818.43    743.36 o 
  -7   5  25     3161.83     4160.11    753.75 o 
  -5   5  25     1957.84     2603.62    887.60 o 
  -3   5  25      153.30       91.77    659.05 o 
  -1   5  25       33.93      441.19    528.18 o 
   1   5  25      235.18     1557.12    680.50 o 
   3   5  25    10515.05     9851.06   1017.42 o 
   5   5  25     1542.38     3218.38    927.28 o 
   7   5  25      324.00      172.07    755.04 o 
 -16   6  25     3447.55     3040.89   1167.38 o 
 -14   6  25     3684.33     4179.34   1215.57 o 
 -12   6  25        0.16      674.46    745.40 o 
 -10   6  25      691.29     2160.83    656.60 o 
  -8   6  25     3237.02     4413.63    772.19 o 
  -6   6  25     8669.96    10367.57   1035.88 o 
  -4   6  25     7643.69     9958.73   1027.46 o 
  -2   6  25     1274.49     1107.34    591.12 o 
   0   6  25    41304.22    41554.93   2464.65 o 
   2   6  25     8010.13     9479.24   1043.28 o 
   4   6  25     2172.94     1084.62    640.31 o 
   6   6  25      443.17      792.50    816.44 o 
 -15   7  25       21.57      -49.81   1099.00 o 
 -13   7  25     2904.27     2032.59    858.98 o 
 -11   7  25     1308.32     1719.66    611.00 o 
  -9   7  25     9898.35     9440.63   1018.87 o 
  -7   7  25     2669.96     4269.40    798.20 o 
  -5   7  25      846.52      933.79    577.25 o 
  -3   7  25       87.09      534.23    588.81 o 
  -1   7  25    17360.78    17702.61   1332.09 o 
   1   7  25    27474.72    23768.00   1541.64 o 
   3   7  25        0.20      425.61    634.10 o 
   5   7  25      712.87     1145.85    676.88 o 
   7   7  25      163.91      740.57    715.05 o 
 -14   8  25    13854.94    11383.96   1660.93 o 
 -12   8  25    37663.51    43296.41   3313.38 o 
 -10   8  25     5530.14     5434.72    878.57 o 
  -8   8  25     2832.79     2597.52    703.65 o 
  -6   8  25     5711.93     5437.04   1182.79 o 
  -4   8  25       18.38     -497.01    497.01 o 
  -2   8  25    16206.41    16581.19   1461.71 o 
   0   8  25    26511.18    23506.51   1564.59 o 
   2   8  25      826.59      199.38    642.45 o 
   4   8  25      120.80      784.38    693.13 o 
   6   8  25     3098.93     2651.17    790.38 o 
 -13   9  25     5648.51     4953.01   1096.03 o 
 -11   9  25     9271.19     8925.53   1380.84 o 
  -9   9  25      550.09     -542.19    542.19 o 
  -7   9  25        0.44     -203.89    539.41 o 
  -5   9  25    11021.34     9747.81   1058.54 o 
  -3   9  25       36.47      293.40    640.78 o 
  -1   9  25       66.83     1933.45    700.10 o 
   1   9  25     2455.12     2032.82    752.89 o 
   3   9  25      203.26       97.47    666.03 o 
   5   9  25     3570.77     3436.61   1029.03 o 
 -12  10  25       60.91      428.10    767.61 o 
 -10  10  25     2019.13     2011.45    723.25 o 
  -8  10  25      920.13     1187.45    684.20 o 
  -6  10  25      387.97     1244.55    613.44 o 
  -4  10  25     4579.51     5099.57    855.73 o 
  -2  10  25      181.04     -678.36    678.36 o 
   0  10  25      328.37      310.01    628.71 o 
   2  10  25     1422.23      935.38    720.23 o 
   4  10  25      894.29     1440.19    759.68 o 
 -11  11  25     8634.18     8591.65   1274.67 o 
  -9  11  25     8770.38     7493.06    988.41 o 
  -7  11  25       76.76     -120.21    614.77 o 
  -5  11  25     2030.01     3485.10    977.27 o 
  -3  11  25      152.77      327.92    661.92 o 
  -1  11  25     2089.34     2113.82    739.50 o 
   1  11  25     4029.67     2968.74    863.96 o 
  -8  12  25     5337.58     7275.89   1137.66 o 
  -6  12  25       17.84      994.53    731.05 o 
  -4  12  25     8148.28     7516.23   1048.58 o 
  -2  12  25     6058.51     4658.91    912.24 o 
 -16   0  26    12515.85    11493.29   2250.17 o 
 -12   0  26      636.04      437.30    781.59 o 
 -10   0  26    59400.14    55312.25   3833.62 o 
  -8   0  26    85529.73    91708.94   5131.70 o 
  -6   0  26       97.50      868.75   1043.01 o 
  -4   0  26      375.22     1227.37   1063.21 o 
  -2   0  26    11666.40    11915.04   2305.73 o 
   0   0  26     2227.04     2602.73    972.22 o 
   2   0  26    17336.74    15487.25   1750.23 o 
   4   0  26    25083.25    22683.46   2050.36 o 
   6   0  26      571.18       72.36    896.61 o 
   8   0  26     2495.29     2060.96   1031.92 o 
 -17   1  26        2.95     -532.06    836.02 o 
 -15   1  26     3468.95     1599.93    931.01 o 
 -13   1  26     2521.00     3156.13    893.32 o 
 -11   1  26     3730.86     3319.29    702.12 o 
  -9   1  26     8592.81    10822.39    988.67 o 
  -7   1  26       60.27     -311.10    589.39 o 
  -5   1  26     6372.20     7653.88   1075.94 o 
  -3   1  26     3187.18     3327.06    824.04 o 
  -1   1  26     1762.16     2059.07    825.97 o 
   1   1  26     4987.34     5887.00   1056.37 o 
   3   1  26    17069.76    17220.73   1797.60 o 
   5   1  26      158.54     1420.54    802.20 o 
   7   1  26     3670.54     3939.35   1023.00 o 
 -16   2  26     1455.96     -996.04   1207.16 o 
 -14   2  26    11943.30    14026.63   1618.12 o 
 -12   2  26     3231.18     1519.25    635.12 o 
 -10   2  26     1938.44     2367.91    653.03 o 
  -8   2  26     2921.38     4699.06    759.16 o 
  -6   2  26       40.77       96.98    589.79 o 
  -4   2  26     2081.49     1645.16    718.20 o 
  -2   2  26    13812.04    13078.88   1372.42 o 
   0   2  26        9.55     -210.69    687.26 o 
   2   2  26     6478.14     7595.73   1137.37 o 
   4   2  26    24475.63    23680.22   1795.52 o 
   6   2  26        0.72     -625.45    625.45 o 
   8   2  26     1056.84     1605.17    829.76 o 
 -17   3  26     5728.65     4306.71   1280.37 o 
 -15   3  26      109.08      289.76    873.13 o 
 -11   3  26      348.92      973.27    597.91 o 
  -9   3  26     7359.26     6498.11    927.01 o 
  -7   3  26     2774.08     2362.05    662.55 o 
  -5   3  26     4021.14     5443.03    801.36 o 
  -3   3  26     5318.74     6777.39   1336.72 o 
  -1   3  26     4754.12     6297.09   1046.82 o 
   1   3  26      370.00     2032.00    833.35 o 
   3   3  26     9664.74     9946.37   1279.34 o 
   5   3  26       56.63      270.11    812.55 o 
   7   3  26    11724.24    10018.46   1320.89 o 
 -16   4  26      303.68     -233.22    903.66 o 
 -14   4  26     2036.02     3237.66   1201.33 o 
 -12   4  26     2012.01     1820.18    664.53 o 
 -10   4  26    14974.51    13839.43   1187.29 o 
  -8   4  26     4743.42     5016.97    802.06 o 
  -6   4  26       85.28     1039.41    607.45 o 
  -4   4  26      627.45      814.53    636.81 o 
  -2   4  26      592.60     1145.79    741.43 o 
   0   4  26     8494.58     7665.30   1206.91 o 
   2   4  26     9027.94     7591.63   1207.30 o 
   4   4  26      313.06      448.12    768.97 o 
   6   4  26      755.33      609.14    815.41 o 
 -15   5  26       99.92       19.97    978.67 o 
 -13   5  26     5552.73     6126.88   1258.33 o 
 -11   5  26      770.33      393.55    578.08 o 
  -9   5  26      672.62     1860.15    639.94 o 
  -7   5  26     1305.51     1171.39    618.95 o 
  -5   5  26     4006.36     3497.41    717.77 o 
  -3   5  26    11903.51    13019.84   1160.84 o 
  -1   5  26       18.26     -219.63    538.07 o 
   1   5  26    15156.06    14802.04   1233.53 o 
   3   5  26        5.97     1719.48    884.14 o 
   5   5  26      100.06      -50.25    760.71 o 
   7   5  26       99.05      -42.04    791.82 o 
 -16   6  26       16.07     -908.20    972.25 o 
 -14   6  26     3306.44     2930.77    932.56 o 
 -12   6  26      655.74      343.56    707.15 o 
  -8   6  26    10378.91     9801.32   1035.62 o 
  -6   6  26     4975.62     5078.59    788.65 o 
  -4   6  26     2522.37     2241.95    705.22 o 
  -2   6  26     1894.59     1982.86    641.18 o 
   0   6  26     2990.34     2583.26    750.73 o 
   2   6  26     4834.70     5549.21    901.63 o 
   4   6  26    17989.34    18054.80   1744.21 o 
   6   6  26     1690.77     3200.00    966.62 o 
 -15   7  26       41.47     -115.58   1067.38 o 
 -13   7  26     6278.02     6774.06   1109.68 o 
 -11   7  26     2878.09     4650.31   1002.06 o 
  -9   7  26     2311.84     3509.46    745.17 o 
  -7   7  26      932.97      772.39    600.16 o 
  -5   7  26       84.90      756.83    616.03 o 
  -3   7  26       21.39      989.24    617.77 o 
  -1   7  26    14998.48    14115.91   1241.58 o 
   1   7  26     8196.74     8580.94   1010.35 o 
   3   7  26      542.19     1728.93    722.63 o 
   5   7  26      461.96      716.40    709.17 o 
 -14   8  26      212.04      907.76    840.26 o 
 -12   8  26     9801.26    12085.04   1465.34 o 
 -10   8  26     2025.77     1506.69    677.63 o 
  -8   8  26     3970.40     4347.67    824.23 o 
  -6   8  26      148.66      981.88    590.30 o 
  -4   8  26       54.21      778.26    580.93 o 
  -2   8  26     1496.36     1622.73    653.63 o 
   0   8  26    11121.60    11260.66   1147.45 o 
   2   8  26     2282.51     2440.06    768.05 o 
   4   8  26      189.27     -383.39    665.41 o 
 -13   9  26    17246.21    15929.70   1692.35 o 
 -11   9  26     6818.70     8999.20   1292.49 o 
  -9   9  26        2.11     -309.34    675.81 o 
  -7   9  26      965.72     2670.90    705.95 o 
  -5   9  26     7434.69     8928.51   1043.77 o 
  -3   9  26      272.88      766.92    652.72 o 
  -1   9  26     3363.62     2608.07    774.68 o 
   1   9  26       50.71      141.43    664.83 o 
   3   9  26       67.63     1537.18    753.49 o 
 -10  10  26    11510.48    11041.84   1226.70 o 
  -8  10  26    11045.78    10610.86   1131.79 o 
  -6  10  26    27876.09    26639.84   2087.90 o 
  -4  10  26     4633.62     6094.72    932.13 o 
  -2  10  26     6605.84     5441.62   1250.86 o 
   0  10  26       44.76      575.30    674.41 o 
   2  10  26     2526.00     2737.84    826.89 o 
  -9  11  26      664.18     1404.19    721.61 o 
  -7  11  26    13231.00    14401.65   1304.67 o 
  -5  11  26        4.10      552.51    656.74 o 
  -3  11  26      184.45      221.65    687.34 o 
  -1  11  26     2155.67     1454.24    860.87 o 
 -17   1  27     3098.31     3927.58   2294.36 o 
 -15   1  27     1077.39      671.77   1462.23 o 
 -13   1  27       55.76     -273.95    769.00 o 
 -11   1  27      914.31     1929.48    852.58 o 
  -9   1  27    44300.19    42672.80   2476.81 o 
  -7   1  27     3636.81     5469.71    981.05 o 
  -5   1  27     1491.04     1317.10    719.94 o 
  -3   1  27    18147.25    22453.88   1676.08 o 
  -1   1  27     3707.37     3054.48    906.36 o 
   1   1  27      155.20      273.88    695.81 o 
   3   1  27    32798.09    30539.85   2009.67 o 
   5   1  27     8922.19     8241.12   1215.21 o 
   7   1  27      651.77     1574.35    869.90 o 
 -16   2  27      845.95     1000.55   1029.67 o 
 -14   2  27      238.57     2533.70   1368.79 o 
 -12   2  27       10.25     1332.94    622.47 o 
 -10   2  27       91.72     1515.36    627.13 o 
  -8   2  27     3329.63     3133.58    855.94 o 
  -6   2  27    12180.53    13794.22   1394.14 o 
  -4   2  27    43314.79    42288.30   2029.32 o 
  -2   2  27    13990.17    11526.49   1327.44 o 
   0   2  27      814.14      918.00    771.76 o 
   2   2  27    14476.09    17532.50   1584.77 o 
   4   2  27     4345.64     4193.47    998.88 o 
   6   2  27     7428.15     7752.13   1209.36 o 
 -15   3  27    14504.21    13571.43   1703.35 o 
 -13   3  27       48.22      -91.53    690.48 o 
 -11   3  27    17353.42    16893.98   1277.09 o 
  -9   3  27     1149.30     -310.00    548.25 o 
  -7   3  27      352.82      518.94    559.02 o 
  -5   3  27       61.95     1286.12    705.55 o 
  -3   3  27     3704.25     3913.45    920.90 o 
  -1   3  27      298.32      353.51    671.85 o 
   1   3  27     1271.22      439.97    746.11 o 
   3   3  27     6396.80     6579.12   1133.12 o 
   5   3  27      901.48      919.69    826.59 o 
   7   3  27     5354.76     6752.95   1186.70 o 
 -16   4  27     5990.34     5975.95   2577.21 o 
 -14   4  27     1300.47     1123.73    978.36 o 
 -12   4  27     2363.43     2837.18    741.44 o 
 -10   4  27     3125.02     5086.41    833.95 o 
  -8   4  27      566.29     2004.85    661.36 o 
  -6   4  27     2343.35     2650.96    697.01 o 
  -4   4  27     1201.80     2513.89    698.34 o 
  -2   4  27     2182.39      303.47    749.50 o 
   0   4  27      287.94     -710.40    710.40 o 
   2   4  27       53.64     -672.93    754.02 o 
   4   4  27        7.75      627.92    785.39 o 
   6   4  27     3277.53     3253.24    993.89 o 
 -15   5  27      764.56      387.54    954.91 o 
 -13   5  27       12.14     -367.58    687.84 o 
 -11   5  27        1.56     -293.68    582.27 o 
  -9   5  27     4510.72     5661.67   1006.06 o 
  -7   5  27     3588.57     3681.02    758.09 o 
  -5   5  27     1375.85     1070.32    603.89 o 
  -3   5  27     4246.08     3348.93    710.38 o 
  -1   5  27     1182.57     1086.61    599.34 o 
   1   5  27     2114.73     3280.61    996.02 o 
   3   5  27    14129.27    15012.28   1569.83 o 
   5   5  27     8428.27     9266.75   1336.81 o 
 -14   6  27     2148.31     2967.20   1004.42 o 
 -12   6  27      271.46      145.94    729.65 o 
 -10   6  27       42.92      113.78    597.23 o 
  -8   6  27      421.59      860.55    600.11 o 
  -6   6  27       31.08      -42.79    536.92 o 
  -4   6  27     1690.31      751.22    609.93 o 
  -2   6  27        0.14       30.10    560.12 o 
   0   6  27     4531.50     6110.22    936.50 o 
   2   6  27       37.10      745.13    834.89 o 
   4   6  27     1782.70     2344.71    960.96 o 
 -13   7  27     1409.10     1822.48    854.80 o 
 -11   7  27    10025.65     9131.41   1063.96 o 
  -9   7  27     8905.47     9186.79   1168.42 o 
  -7   7  27    16642.06    14028.38   1249.62 o 
  -5   7  27       77.78      405.07    615.92 o 
  -3   7  27      154.77      891.27    671.44 o 
  -1   7  27     7617.46     7794.38    998.42 o 
   1   7  27     7394.51     6219.90    922.66 o 
   3   7  27     8741.71     9812.69   1096.39 o 
 -12   8  27     8955.56     9326.55   2056.62 o 
 -10   8  27      765.06       84.65    650.19 o 
  -8   8  27     1786.41     2415.49    726.47 o 
  -6   8  27     5732.21     5401.39   1382.61 o 
  -4   8  27     9726.73     7953.98   1276.93 o 
  -2   8  27      178.73      451.50    701.69 o 
   0   8  27      236.43      997.83    684.74 o 
   2   8  27      937.70       72.03    694.68 o 
 -11   9  27    10191.67    11043.86   1420.35 o 
  -9   9  27     5240.67     6547.98    961.68 o 
  -7   9  27    20244.48    19900.39   1496.07 o 
  -5   9  27    22509.88    21608.19   2342.89 o 
  -3   9  27     2617.25     2507.44    773.63 o 
  -1   9  27      678.11     1784.51    758.32 o 
   1   9  27     2048.66     2081.76    798.17 o 
 -10  10  27     4340.45     4904.11    951.11 o 
  -8  10  27     2029.82     3538.35    810.93 o 
  -4  10  27     2218.94     1934.74    769.86 o 
  -2  10  27       79.81      526.82    688.21 o 
   0  10  27       58.16      567.82    719.56 o 
  -5  11  27    10202.20    11700.57   1916.21 o 
 -12   0  28     1677.61     2452.20   1394.04 o 
 -10   0  28    31254.78    28388.50   3351.26 o 
  -8   0  28    32809.02    28484.47   3419.45 o 
  -6   0  28      169.11     -818.24    818.24 o 
  -4   0  28    14333.68    14352.09   2510.29 o 
  -2   0  28     5325.75     7760.68   1964.79 o 
   0   0  28    27417.37    24809.95   3376.52 o 
   2   0  28     2117.40     1583.45   1442.03 o 
   4   0  28     3728.07     2333.51   1472.33 o 
   6   0  28      798.07     -426.80   1356.16 o 
 -15   1  28      895.37      540.44   1457.18 o 
 -13   1  28      102.37     1262.72   1282.92 o 
 -11   1  28     1816.92     2783.28    952.37 o 
  -9   1  28     1269.74     2458.11    935.57 o 
  -7   1  28     2556.72     4452.22   1143.54 o 
  -5   1  28    30314.58    31240.09   2548.59 o 
  -3   1  28    27204.89    27577.99   6708.84 o 
  -1   1  28     1549.73     1672.97    943.64 o 
   1   1  28     3194.47     2065.35   1068.30 o 
   3   1  28     2767.41     3848.73    969.31 o 
   5   1  28      214.03      -27.98    731.26 o 
 -16   2  28     3673.44     3570.98   1830.95 o 
 -14   2  28     2876.80     3035.58   1535.47 o 
 -12   2  28    10031.70    10361.02   1476.29 o 
 -10   2  28        8.05      746.88    689.17 o 
  -8   2  28     5779.89     4835.33    936.76 o 
  -6   2  28      899.15     1843.50    761.35 o 
  -4   2  28     2755.34     5030.89   1002.13 o 
  -2   2  28     5922.03     6869.76   1115.56 o 
   0   2  28     3845.41     3667.49   1218.61 o 
   2   2  28     2373.62     3776.41    968.84 o 
   4   2  28     9120.12    11016.79   1722.47 o 
   6   2  28     1898.51     2218.27    884.07 o 
 -15   3  28     8969.47     8732.03   1549.01 o 
 -13   3  28     3025.27     5388.14   1008.60 o 
 -11   3  28      886.55      838.87    624.97 o 
  -9   3  28      564.76     -212.79    540.86 o 
  -7   3  28     3369.75     3721.36    999.16 o 
  -5   3  28    14188.16    18743.18   1663.98 o 
  -3   3  28    11029.47    10424.86   1428.57 o 
  -1   3  28     4808.20     5390.65   1092.03 o 
   1   3  28      328.19     -730.63    735.98 o 
   3   3  28       28.41      522.61    830.41 o 
   5   3  28      261.52      211.25    828.59 o 
 -14   4  28     2251.20     1850.22   1337.22 o 
 -12   4  28      220.76      597.36    726.12 o 
 -10   4  28     1131.08      713.32    595.34 o 
  -8   4  28       52.66      576.19    563.77 o 
  -6   4  28      393.26      312.44    561.22 o 
  -4   4  28     4793.24     4822.70   1012.28 o 
  -2   4  28     1698.22     2032.78    903.32 o 
   0   4  28       85.42      188.14    922.94 o 
   2   4  28     1038.76      971.77    835.25 o 
   4   4  28       54.16     -727.13    727.13 o 
 -13   5  28      936.05      626.76    776.51 o 
 -11   5  28       16.27      220.24    597.50 o 
  -9   5  28     1927.26     1982.53    704.62 o 
  -7   5  28      201.06     -520.86    520.86 o 
  -5   5  28     1003.56     1509.16    628.81 o 
  -3   5  28      393.00     1077.05    610.86 o 
  -1   5  28     6229.27     7826.58   2164.39 o 
   1   5  28     1244.85     2954.51   1018.88 o 
   3   5  28       60.36      787.44   1249.91 o 
 -14   6  28       14.55      228.35    813.41 o 
 -12   6  28    13378.54    10520.00   1319.84 o 
 -10   6  28      916.87     1486.53    674.87 o 
  -8   6  28    18004.92    18663.66   1404.53 o 
  -6   6  28     5810.24     4797.56    854.43 o 
  -4   6  28     1345.85     -202.99    583.69 o 
  -2   6  28      298.85     1492.53    668.23 o 
   0   6  28    13577.70    10504.86   1420.54 o 
   2   6  28       15.01     -663.35    826.95 o 
   4   6  28     7721.38     6309.73   1210.91 o 
 -13   7  28       37.92      -58.48    796.23 o 
 -11   7  28     1273.26     1775.95    806.84 o 
  -9   7  28     2992.96     4007.31    828.95 o 
  -7   7  28     3514.17     4669.31    864.86 o 
  -5   7  28     9914.31     9449.29   1057.91 o 
  -3   7  28     4280.73     4693.68    858.06 o 
  -1   7  28     1309.84     3681.80    809.60 o 
   1   7  28     5748.18     4337.24    970.65 o 
   3   7  28      436.62     1113.54    888.59 o 
 -10   8  28       21.88      801.20    679.70 o 
  -8   8  28     2149.58     2653.67    757.81 o 
  -6   8  28     5569.78     4656.00    870.93 o 
  -4   8  28      843.10     2472.66    995.13 o 
  -2   8  28      275.26     1771.24    820.22 o 
   0   8  28    16917.12    13857.70   1460.98 o 
  -9   9  28       65.11      440.49    712.66 o 
  -5   9  28    12785.77    11548.59   1852.55 o 
  -3   9  28    10263.42     9081.03   1111.16 o 
  -1   9  28     1852.49     2461.72    831.18 o 
  -6  10  28    29733.54    25640.19   1726.77 o 
  -4  10  28      400.21     1498.56    782.12 o 
 -13   1  29     2303.80     2873.95   1351.11 o 
 -11   1  29     2189.26     1616.19   1181.91 o 
  -9   1  29     7061.87     4220.71   1114.89 o 
  -7   1  29       81.00      838.78    743.19 o 
  -5   1  29     1780.98     4451.23   2366.34 o 
  -3   1  29    19456.67    21284.96   2186.46 o 
  -1   1  29     2088.46     1827.26   1024.13 o 
   1   1  29     7959.82     8455.06   1841.05 o 
   3   1  29      804.11      340.16   1019.52 o 
 -14   2  29     6389.16     5725.18   1825.89 o 
 -12   2  29     1987.76     3310.40   1108.67 o 
 -10   2  29     4679.38     8117.93   1385.56 o 
  -8   2  29      709.10      -92.90    766.53 o 
  -6   2  29     8907.86    10179.56   1278.25 o 
  -4   2  29    25842.44    25712.39   1912.02 o 
  -2   2  29    20176.93    17341.78   2895.41 o 
   0   2  29     1864.14     2602.15    992.50 o 
   2   2  29     2380.61     2217.68    946.48 o 
   4   2  29     2049.27     1804.37    953.20 o 
 -13   3  29     2034.93     3402.26    899.43 o 
 -11   3  29     4310.47     6478.79    935.72 o 
  -9   3  29      542.92      173.88    979.88 o 
  -7   3  29        7.86     -443.53    668.25 o 
  -5   3  29       11.14     1130.36    735.89 o 
  -3   3  29       59.93      285.70    718.58 o 
  -1   3  29      276.34      663.72   1153.12 o 
   1   3  29     3901.28     4760.49   1101.23 o 
   3   3  29    10341.39     9677.34   1387.64 o 
 -14   4  29     7059.66     5459.82   1414.78 o 
 -12   4  29      290.89      323.76    664.90 o 
 -10   4  29     1727.12     2340.01    723.77 o 
  -8   4  29      542.03     -235.14    578.57 o 
  -6   4  29     4306.32     4362.73    970.78 o 
  -4   4  29      279.97      486.60    741.28 o 
  -2   4  29    11219.70    10849.17   1384.36 o 
   0   4  29     8333.72     9897.23   1440.94 o 
   2   4  29     9536.34    10195.85   1412.76 o 
 -13   5  29     7743.94     7051.16   1213.97 o 
 -11   5  29    16952.38    16432.32   1333.46 o 
  -9   5  29     2493.73     3038.98    742.70 o 
  -7   5  29       97.31       40.17    627.52 o 
  -5   5  29     2490.19     3393.68   1294.80 o 
  -3   5  29     3976.99     4810.61   1032.10 o 
  -1   5  29     1154.84     1554.57    841.63 o 
   1   5  29     3162.75     2084.20   1016.79 o 
   3   5  29      244.14      329.45    879.80 o 
 -12   6  29     4659.18     5691.35   1490.87 o 
 -10   6  29       83.81     1064.27    701.54 o 
  -8   6  29      243.75     1898.28    725.56 o 
  -6   6  29     6575.98     9386.11   1066.30 o 
  -4   6  29     2965.44     2852.09    800.34 o 
  -2   6  29       62.45      367.83    804.16 o 
   0   6  29     1471.76     1409.69    935.03 o 
   2   6  29      832.58     -239.67    872.94 o 
 -11   7  29    11221.17    10445.58   1257.32 o 
  -9   7  29     4417.03     5462.60    909.14 o 
  -7   7  29     4071.49     4575.43    913.66 o 
  -5   7  29       83.95      359.97    659.33 o 
  -3   7  29      383.46     1973.28    755.08 o 
  -1   7  29     8968.36     7115.88    998.47 o 
   1   7  29     6831.33     5904.92   1257.88 o 
  -8   8  29        3.33      410.57    680.61 o 
  -6   8  29     3800.50     4659.45    923.86 o 
  -4   8  29    13668.87    13293.21   1960.00 o 
  -2   8  29    13084.63    10941.47   1172.97 o 
  -5   9  29     3884.71     3424.86    872.20 o 
 -12   0  30     3560.54     4490.24   1601.13 o 
 -10   0  30      205.34     2891.63   1409.20 o 
  -8   0  30     1767.13     6894.46   1997.63 o 
  -6   0  30     5048.31     5634.26   1626.39 o 
  -4   0  30     8994.04    10084.09   2166.83 o 
  -2   0  30      340.89     1320.81   1267.77 o 
   0   0  30    16051.29    23208.82   3555.82 o 
   2   0  30     3604.41     1843.57   1689.52 o 
 -13   1  30      546.30     1025.33   1293.03 o 
 -11   1  30     1913.18     4198.25   2032.98 o 
  -9   1  30       46.57      742.55    812.84 o 
  -7   1  30      990.49     2086.65    915.30 o 
  -5   1  30    10465.49    11484.06   1654.46 o 
  -3   1  30     9439.00     9389.05   1554.49 o 
  -1   1  30       70.58     1314.02   1122.35 o 
   1   1  30      252.70      417.21   1026.20 o 
   3   1  30     1566.75      109.90   1051.96 o 
 -12   2  30     8664.88    11011.74   1681.03 o 
 -10   2  30     1439.44     2165.52    983.43 o 
  -8   2  30      396.98     1796.63    942.88 o 
  -6   2  30     1361.52     3307.93   1234.94 o 
  -4   2  30     2794.27     1864.14    908.03 o 
  -2   2  30       58.58     1240.29    966.05 o 
   0   2  30       95.55      415.59   1670.58 o 
   2   2  30     4839.92     5082.62   1463.67 o 
 -13   3  30     3197.41     3270.45   1699.62 o 
 -11   3  30      278.85     -138.06    948.44 o 
  -9   3  30      829.98     1003.23    776.75 o 
  -7   3  30     6087.23     6232.70   1107.41 o 
  -5   3  30      602.68      789.06    757.92 o 
  -3   3  30    11936.50    12509.25   1459.46 o 
  -1   3  30     3964.45     4807.13   1179.35 o 
   1   3  30     5894.60     7708.66   1282.75 o 
 -12   4  30     2529.08     2481.93    828.59 o 
 -10   4  30    13291.59    14836.35   1868.69 o 
  -8   4  30     5833.62     7571.83   1210.31 o 
  -6   4  30      146.06     1911.13    843.98 o 
  -4   4  30     1066.74     2535.82    882.07 o 
  -2   4  30      524.59     1076.08   1035.68 o 
   0   4  30     4217.20     5220.23   1202.25 o 
   2   4  30    12882.10    11869.65   1544.01 o 
 -11   5  30     1939.68     4620.70    924.38 o 
  -9   5  30     4573.42     4477.99   1120.16 o 
  -7   5  30     6493.30     6610.24   1153.10 o 
  -5   5  30     7588.98     7099.51   1141.09 o 
  -3   5  30     3109.75     5334.30   1285.88 o 
  -1   5  30     1243.99     2473.87    985.39 o 
   1   5  30      248.89     1805.86   1006.65 o 
 -10   6  30    10285.22     9241.66   1106.75 o 
  -8   6  30      118.94      864.15    681.82 o 
  -6   6  30     4203.12     3936.66    896.51 o 
  -4   6  30      597.31       98.41    770.84 o 
  -2   6  30      245.17      -38.12    773.59 o 
   0   6  30     4270.66     2313.23   1056.68 o 
  -9   7  30      167.59     1030.21    729.99 o 
  -7   7  30      538.20      502.09    691.96 o 
  -5   7  30      159.63     1507.69    749.83 o 
  -3   7  30     1432.11     2024.16    788.57 o 
 -11   1  31     2999.86     4138.73   1170.56 o 
  -9   1  31      685.39     1448.19    959.56 o 
  -7   1  31     7170.84     8381.93   1508.43 o 
  -5   1  31        1.73     1546.56    943.77 o 
  -3   1  31     1348.88     1596.91   1231.15 o 
  -1   1  31     5544.99     5452.36   1492.81 o 
   1   1  31     4981.14     6728.30   1690.06 o 
 -12   2  31     2367.14     4157.50   1213.34 o 
 -10   2  31      448.59     1135.11    915.88 o 
  -8   2  31       13.90      959.55    961.67 o 
  -6   2  31      725.19     2866.12   1040.71 o 
  -4   2  31     2091.40      613.23   1277.87 o 
  -2   2  31        9.28      919.07    974.77 o 
   0   2  31      318.70     -912.00    912.00 o 
 -11   3  31      946.47      415.40    948.73 o 
  -9   3  31     3667.50     4202.32   1609.97 o 
  -7   3  31        9.16     2721.56   1077.10 o 
  -5   3  31      775.99     2168.71   1122.56 o 
  -3   3  31       29.22     1709.36   1031.64 o 
  -1   3  31     3383.01     2043.36   1020.39 o 
 -10   4  31     8550.15     9104.41   1301.69 o 
  -8   4  31     2381.76     1765.24    884.58 o 
  -6   4  31    22484.47    23511.24   1926.84 o 
  -4   4  31      208.77     1050.36    829.11 o 
  -2   4  31     1274.36      714.94    824.85 o 
  -9   5  31     8414.02    10545.55   1724.88 o 
  -7   5  31     5310.57     4317.96   1038.79 o 
  -5   5  31     3578.59     3036.36   1105.57 o 
  -3   5  31      637.16     1312.16    856.56 o 
  -6   6  31      137.12      824.36    901.56 o 
  -4   6  31     7325.83     7424.87   1338.70 o 
 -10   0  32     1188.10     1341.01   1457.18 o 
  -8   0  32     2808.28     3833.62   1775.39 o 
  -6   0  32       83.11      702.07   1202.11 o 
  -4   0  32     2504.45     2565.85   1444.55 o 
  -2   0  32      270.54      916.74   1452.13 o 
  -9   1  32       62.96      367.49    958.65 o 
  -7   1  32       74.62     1156.30    982.79 o 
  -5   1  32      290.39      927.56   1114.98 o 
  -3   1  32      166.44       75.03    883.65 o 
  -8   2  32      440.11     1119.27   1026.14 o 
  -6   2  32      340.65     1421.82   1071.45 o 
  -4   2  32      545.22      455.22   1016.13 o 
  -2   2  32     1277.08      847.02   1232.42 o 
  -7   3  32    21746.09    20311.31   2278.54 o 
  -5   3  32     8083.56     7000.33   1550.62 o 
  -3   3  32      573.11     1398.92   1041.71 o 
  -6   4  32      692.36     2776.50    957.17 o 
                                                 
